# Supplementary material for: Simple electrochemical synthesis of cyclic hydroxamic acids by reduction of nitroarenes
Source: Chem Commun (Camb). 2024 Jun 14;60(55):7065–8. doi: 10.1039/d4cc02118e (PMC11223186; doi:10.1039/d4cc02118e)
Supplement: CC-060-D4CC02118E-s002 [file CC-060-D4CC02118E-s002.cif]

# Electronic Supplementary Material (ESI) for ChemComm.
# This journal is © The Royal Society of Chemistry 2024

####################################################################### 
# 
# This file contains crystal structure data downloaded from the 
# Cambridge Structural Database (CSD) hosted by the Cambridge 
# Crystallographic Data Centre (CCDC).
# 
# Full information about CCDC data access policies and citation 
# guidelines are available at http://www.ccdc.cam.ac.uk/access/V1 
# 
# Audit and citation data items may have been added by the CCDC. 
# Please retain this information to preserve the provenance of 
# this file and to allow appropriate attribution of the data. 
# 
#######################################################################

data_jwi-358-2
_database_code_depnum_ccdc_archive 'CCDC 2349053'
loop_
_audit_author_name
_audit_author_address
'Dieter Schollmeyer'
;University of Mainz Department of Chemistry
Germany
;
_audit_update_record             
;
2024-04-17 deposited with the CCDC.	2024-06-13 downloaded from the CCDC.
;

_audit_creation_method           SHELXL-2019/3
_shelx_SHELXL_version_number     2019/3
_chemical_name_systematic        
;
2<i>H</i>,4<i>H</i>- 2,2-Dimethyl-4-hydroxy-benzo[<i>b</i>]-1,4-oxazin-3-one
;
_chemical_name_common            ?
_chemical_melting_point          ?
_chemical_formula_moiety         'C10 H11 N O3'
_chemical_formula_sum            'C10 H11 N O3'
_chemical_formula_weight         193.20

loop_
_atom_type_symbol
_atom_type_description
_atom_type_scat_dispersion_real
_atom_type_scat_dispersion_imag
_atom_type_scat_source
C C 0.0033 0.0016 'International Tables Vol C Tables 4.2.6.8 and 6.1.1.4'
H H 0.0000 0.0000 'International Tables Vol C Tables 4.2.6.8 and 6.1.1.4'
N N 0.0061 0.0033 'International Tables Vol C Tables 4.2.6.8 and 6.1.1.4'
O O 0.0106 0.0060 'International Tables Vol C Tables 4.2.6.8 and 6.1.1.4'

_space_group_crystal_system      monoclinic
_space_group_IT_number           14
_space_group_name_H-M_alt        'P 21/c'
_space_group_name_Hall           '-P 2ybc'

_shelx_space_group_comment       
; 
The symmetry employed for this shelxl refinement is uniquely defined 
by the following loop, which should always be used as a source of 
symmetry information in preference to the above space-group names. 
They are only intended as comments. 
;

loop_
_space_group_symop_operation_xyz
'x, y, z'
'-x, y+1/2, -z+1/2'
'-x, -y, -z'
'x, -y-1/2, z-1/2'

_cell_length_a                   9.9227(7)
_cell_length_b                   5.6720(5)
_cell_length_c                   16.1656(12)
_cell_angle_alpha                90
_cell_angle_beta                 99.498(6)
_cell_angle_gamma                90
_cell_volume                     897.35(12)
_cell_formula_units_Z            4
_cell_measurement_temperature    120(2)
_cell_measurement_reflns_used    10411
_cell_measurement_theta_min      3.02
_cell_measurement_theta_max      28.29

_exptl_crystal_description       block
_exptl_crystal_colour            colorless
_exptl_crystal_density_meas      ?
_exptl_crystal_density_method    ?
_exptl_crystal_density_diffrn    1.430
_exptl_crystal_F_000             408
_exptl_transmission_factor_min   ?
_exptl_transmission_factor_max   ?
_exptl_crystal_size_max          0.590
_exptl_crystal_size_mid          0.230
_exptl_crystal_size_min          0.200
_exptl_absorpt_coefficient_mu    0.107
_shelx_estimated_absorpt_T_min   0.940
_shelx_estimated_absorpt_T_max   0.979
_exptl_absorpt_correction_type   none
_exptl_absorpt_correction_T_min  ?
_exptl_absorpt_correction_T_max  ?
_exptl_absorpt_process_details   ?
_exptl_absorpt_special_details   ?
_diffrn_ambient_temperature      120(2)
_diffrn_radiation_wavelength     0.71073
_diffrn_radiation_type           MoK\a
_diffrn_source                   'sealed X-ray tube, 12x0.4mm long-fine focus'
_diffrn_measurement_device_type  'STOE IPDS 2T'
_diffrn_measurement_method       'rotation method, \w scans'
_diffrn_detector_area_resol_mean 6.67
_diffrn_reflns_number            4613
_diffrn_reflns_av_unetI/netI     0.0174
_diffrn_reflns_av_R_equivalents  0.0186
_diffrn_reflns_limit_h_min       -13
_diffrn_reflns_limit_h_max       12
_diffrn_reflns_limit_k_min       -7
_diffrn_reflns_limit_k_max       7
_diffrn_reflns_limit_l_min       -21
_diffrn_reflns_limit_l_max       21
_diffrn_reflns_theta_min         3.018
_diffrn_reflns_theta_max         28.045
_diffrn_reflns_theta_full        25.242
_diffrn_measured_fraction_theta_max 0.982
_diffrn_measured_fraction_theta_full 0.995
_diffrn_reflns_Laue_measured_fraction_max 0.982
_diffrn_reflns_Laue_measured_fraction_full 0.995
_diffrn_reflns_point_group_measured_fraction_max 0.982
_diffrn_reflns_point_group_measured_fraction_full 0.995
_reflns_number_total             2133
_reflns_number_gt                1864
_reflns_threshold_expression     'I > 2\s(I)'
_reflns_Friedel_coverage         0.000
_reflns_Friedel_fraction_max     .
_reflns_Friedel_fraction_full    .

_reflns_special_details          
; 
 Reflections were merged by SHELXL according to the crystal 
 class for the calculation of statistics and refinement. 
  
 _reflns_Friedel_fraction is defined as the number of unique 
 Friedel pairs measured divided by the number that would be 
 possible theoretically, ignoring centric projections and 
 systematic absences. 
;

_computing_data_collection       'X-Area WinXpose 2.0.22.0 (STOE, 2016)'
_computing_cell_refinement       'X-Area Recipe 1.36.0.0 (STOE, 2020)'
_computing_data_reduction        'X-Area Integrate 1.77.0.0 (STOE, 2019)'
_computing_structure_solution    'SHELXT-2014 (Shelxdrick, 2015)'
_computing_structure_refinement  'SHELXL-2019/2 (Sheldrick, 2019)'
_computing_molecular_graphics    ?
_computing_publication_material  ?
_refine_special_details          ?
_refine_ls_structure_factor_coef Fsqd
_refine_ls_matrix_type           full
_refine_ls_weighting_scheme      calc
_refine_ls_weighting_details     
'w=1/[\s^2^(Fo^2^)+(0.0445P)^2^+0.4259P] where P=(Fo^2^+2Fc^2^)/3'
_atom_sites_solution_primary     Dual
_atom_sites_solution_secondary   ?
_atom_sites_solution_hydrogens   difmap
_refine_ls_hydrogen_treatment    refall
_refine_ls_extinction_method     none
_refine_ls_extinction_coef       .
_refine_ls_number_reflns         2133
_refine_ls_number_parameters     167
_refine_ls_number_restraints     0
_refine_ls_R_factor_all          0.0455
_refine_ls_R_factor_gt           0.0374
_refine_ls_wR_factor_ref         0.0991
_refine_ls_wR_factor_gt          0.0921
_refine_ls_goodness_of_fit_ref   1.074
_refine_ls_restrained_S_all      1.074
_refine_ls_shift/su_max          0.000
_refine_ls_shift/su_mean         0.000

loop_
_atom_site_label
_atom_site_type_symbol
_atom_site_fract_x
_atom_site_fract_y
_atom_site_fract_z
_atom_site_U_iso_or_equiv
_atom_site_adp_type
_atom_site_occupancy
_atom_site_site_symmetry_order
_atom_site_calc_flag
_atom_site_refinement_flags_posn
_atom_site_refinement_flags_adp
_atom_site_refinement_flags_occupancy
_atom_site_disorder_assembly
_atom_site_disorder_group
O1 O 0.36297(9) 0.23810(16) 0.43491(5) 0.0201(2) Uani 1 1 d . . . . .
C2 C 0.23650(12) 0.1362(2) 0.45205(7) 0.0179(3) Uani 1 1 d . . . . .
C3 C 0.15327(12) 0.0371(2) 0.37121(7) 0.0172(2) Uani 1 1 d . . . . .
N4 N 0.15807(10) 0.16631(18) 0.30189(6) 0.0177(2) Uani 1 1 d . . . . .
C4A C 0.24685(12) 0.3604(2) 0.29962(8) 0.0170(2) Uani 1 1 d . . . . .
C5 C 0.23420(12) 0.5154(2) 0.23213(8) 0.0193(3) Uani 1 1 d . . . . .
H5 H 0.1630(16) 0.489(3) 0.1855(9) 0.019(4) Uiso 1 1 d . . . . .
C6 C 0.32538(13) 0.7024(2) 0.23430(8) 0.0211(3) Uani 1 1 d . . . . .
H6 H 0.3159(17) 0.811(3) 0.1880(10) 0.025(4) Uiso 1 1 d . . . . .
C7 C 0.42878(13) 0.7332(2) 0.30271(8) 0.0225(3) Uani 1 1 d . . . . .
H7 H 0.4921(17) 0.866(3) 0.3033(10) 0.026(4) Uiso 1 1 d . . . . .
C8 C 0.44097(13) 0.5779(2) 0.37027(8) 0.0214(3) Uani 1 1 d . . . . .
H8 H 0.5113(17) 0.597(3) 0.4203(10) 0.026(4) Uiso 1 1 d . . . . .
C8A C 0.34920(12) 0.3932(2) 0.36873(7) 0.0178(2) Uani 1 1 d . . . . .
C9 C 0.28036(14) -0.0597(2) 0.51437(8) 0.0219(3) Uani 1 1 d . . . . .
H9A H 0.1983(18) -0.132(3) 0.5331(10) 0.031(3) Uiso 1 1 d . U . . .
H9B H 0.3377(18) 0.008(3) 0.5635(11) 0.031(3) Uiso 1 1 d . U . . .
H9C H 0.3331(18) -0.181(3) 0.4899(10) 0.031(3) Uiso 1 1 d . U . . .
C10 C 0.15055(14) 0.3225(2) 0.48767(8) 0.0229(3) Uani 1 1 d . . . . .
H10A H 0.1292(18) 0.456(3) 0.4482(11) 0.033(3) Uiso 1 1 d . U . . .
H10B H 0.2027(18) 0.378(3) 0.5413(11) 0.033(3) Uiso 1 1 d . U . . .
H10C H 0.0635(19) 0.250(3) 0.4993(11) 0.033(3) Uiso 1 1 d . U . . .
O11 O 0.08203(9) -0.14072(15) 0.37222(5) 0.0216(2) Uani 1 1 d . . . . .
O12 O 0.08603(9) 0.08332(16) 0.22646(5) 0.0204(2) Uani 1 1 d . . . . .
H12 H 0.020(2) 0.197(4) 0.2091(12) 0.046(5) Uiso 1 1 d . . . . .

loop_
_atom_site_aniso_label
_atom_site_aniso_U_11
_atom_site_aniso_U_22
_atom_site_aniso_U_33
_atom_site_aniso_U_23
_atom_site_aniso_U_13
_atom_site_aniso_U_12
O1 0.0167(4) 0.0214(4) 0.0218(4) 0.0031(3) 0.0018(3) -0.0031(3)
C2 0.0170(6) 0.0165(5) 0.0203(6) -0.0002(4) 0.0034(4) -0.0027(4)
C3 0.0142(5) 0.0148(5) 0.0226(6) -0.0001(4) 0.0033(4) 0.0017(4)
N4 0.0170(5) 0.0161(5) 0.0188(5) -0.0012(4) -0.0008(4) -0.0020(4)
C4A 0.0154(5) 0.0148(5) 0.0215(6) -0.0008(4) 0.0048(4) 0.0004(4)
C5 0.0175(6) 0.0190(6) 0.0218(6) 0.0002(5) 0.0041(4) 0.0015(5)
C6 0.0211(6) 0.0181(6) 0.0256(6) 0.0022(5) 0.0085(5) 0.0012(5)
C7 0.0208(6) 0.0191(6) 0.0292(6) -0.0015(5) 0.0092(5) -0.0037(5)
C8 0.0187(6) 0.0229(6) 0.0232(6) -0.0037(5) 0.0052(5) -0.0033(5)
C8A 0.0165(5) 0.0169(5) 0.0205(6) -0.0003(4) 0.0047(4) 0.0012(5)
C9 0.0244(6) 0.0191(6) 0.0214(6) 0.0019(5) 0.0013(5) -0.0004(5)
C10 0.0255(6) 0.0183(6) 0.0261(6) -0.0024(5) 0.0080(5) -0.0002(5)
O11 0.0218(4) 0.0173(4) 0.0248(5) 0.0006(3) 0.0010(3) -0.0051(3)
O12 0.0211(4) 0.0177(4) 0.0199(4) -0.0023(3) -0.0038(3) 0.0006(4)

_geom_special_details            
; 
 All esds (except the esd in the dihedral angle between two l.s. planes) 
 are estimated using the full covariance matrix.  The cell esds are taken 
 into account individually in the estimation of esds in distances, angles 
 and torsion angles; correlations between esds in cell parameters are only 
 used when they are defined by crystal symmetry.  An approximate (isotropic) 
 treatment of cell esds is used for estimating esds involving l.s. planes. 
;

loop_
_geom_bond_atom_site_label_1
_geom_bond_atom_site_label_2
_geom_bond_distance
_geom_bond_site_symmetry_2
_geom_bond_publ_flag
O1 C8A 1.3744(15) . ?
O1 C2 1.4492(14) . ?
C2 C9 1.5150(17) . ?
C2 C10 1.5288(17) . ?
C2 C3 1.5330(17) . ?
C3 O11 1.2331(15) . ?
C3 N4 1.3465(15) . ?
N4 O12 1.3900(13) . ?
N4 C4A 1.4141(15) . ?
C4A C5 1.3908(17) . ?
C4A C8A 1.3928(17) . ?
C5 C6 1.3909(18) . ?
C5 H5 0.956(16) . ?
C6 C7 1.3899(19) . ?
C6 H6 0.961(17) . ?
C7 C8 1.3930(18) . ?
C7 H7 0.982(17) . ?
C8 C8A 1.3854(17) . ?
C8 H8 0.983(17) . ?
C9 H9A 1.001(18) . ?
C9 H9B 0.975(18) . ?
C9 H9C 0.986(18) . ?
C10 H10A 0.989(18) . ?
C10 H10B 0.985(18) . ?
C10 H10C 1.002(18) . ?
O12 H12 0.93(2) . ?

loop_
_geom_angle_atom_site_label_1
_geom_angle_atom_site_label_2
_geom_angle_atom_site_label_3
_geom_angle
_geom_angle_site_symmetry_1
_geom_angle_site_symmetry_3
_geom_angle_publ_flag
C8A O1 C2 115.22(9) . . ?
O1 C2 C9 104.88(10) . . ?
O1 C2 C10 110.55(10) . . ?
C9 C2 C10 111.92(10) . . ?
O1 C2 C3 110.19(9) . . ?
C9 C2 C3 110.66(10) . . ?
C10 C2 C3 108.61(10) . . ?
O11 C3 N4 123.73(11) . . ?
O11 C3 C2 121.21(11) . . ?
N4 C3 C2 114.93(10) . . ?
C3 N4 O12 117.52(10) . . ?
C3 N4 C4A 123.59(10) . . ?
O12 N4 C4A 118.24(9) . . ?
C5 C4A C8A 120.28(11) . . ?
C5 C4A N4 122.45(11) . . ?
C8A C4A N4 117.27(10) . . ?
C4A C5 C6 119.23(12) . . ?
C4A C5 H5 118.6(9) . . ?
C6 C5 H5 122.2(9) . . ?
C7 C6 C5 120.50(12) . . ?
C7 C6 H6 120.2(10) . . ?
C5 C6 H6 119.3(10) . . ?
C6 C7 C8 120.10(12) . . ?
C6 C7 H7 119.5(9) . . ?
C8 C7 H7 120.4(10) . . ?
C8A C8 C7 119.50(12) . . ?
C8A C8 H8 118.3(10) . . ?
C7 C8 H8 122.2(10) . . ?
O1 C8A C8 119.30(11) . . ?
O1 C8A C4A 120.29(11) . . ?
C8 C8A C4A 120.37(11) . . ?
C2 C9 H9A 109.9(10) . . ?
C2 C9 H9B 108.6(11) . . ?
H9A C9 H9B 108.0(14) . . ?
C2 C9 H9C 111.0(10) . . ?
H9A C9 H9C 110.4(14) . . ?
H9B C9 H9C 108.9(14) . . ?
C2 C10 H10A 111.0(10) . . ?
C2 C10 H10B 107.9(10) . . ?
H10A C10 H10B 110.5(15) . . ?
C2 C10 H10C 109.9(10) . . ?
H10A C10 H10C 109.6(15) . . ?
H10B C10 H10C 108.0(14) . . ?
N4 O12 H12 105.4(12) . . ?

loop_
_geom_torsion_atom_site_label_1
_geom_torsion_atom_site_label_2
_geom_torsion_atom_site_label_3
_geom_torsion_atom_site_label_4
_geom_torsion
_geom_torsion_site_symmetry_1
_geom_torsion_site_symmetry_2
_geom_torsion_site_symmetry_3
_geom_torsion_site_symmetry_4
_geom_torsion_publ_flag
C8A O1 C2 C9 169.12(10) . . . . ?
C8A O1 C2 C10 -70.07(13) . . . . ?
C8A O1 C2 C3 49.99(13) . . . . ?
O1 C2 C3 O11 146.08(11) . . . . ?
C9 C2 C3 O11 30.54(15) . . . . ?
C10 C2 C3 O11 -92.69(13) . . . . ?
O1 C2 C3 N4 -37.82(14) . . . . ?
C9 C2 C3 N4 -153.36(10) . . . . ?
C10 C2 C3 N4 83.40(12) . . . . ?
O11 C3 N4 O12 -4.88(17) . . . . ?
C2 C3 N4 O12 179.14(9) . . . . ?
O11 C3 N4 C4A -175.44(11) . . . . ?
C2 C3 N4 C4A 8.58(16) . . . . ?
C3 N4 C4A C5 -168.68(11) . . . . ?
O12 N4 C4A C5 20.82(16) . . . . ?
C3 N4 C4A C8A 10.96(17) . . . . ?
O12 N4 C4A C8A -159.53(10) . . . . ?
C8A C4A C5 C6 0.39(18) . . . . ?
N4 C4A C5 C6 -179.98(11) . . . . ?
C4A C5 C6 C7 0.57(18) . . . . ?
C5 C6 C7 C8 -0.70(19) . . . . ?
C6 C7 C8 C8A -0.13(19) . . . . ?
C2 O1 C8A C8 149.08(11) . . . . ?
C2 O1 C8A C4A -33.06(15) . . . . ?
C7 C8 C8A O1 178.94(11) . . . . ?
C7 C8 C8A C4A 1.09(18) . . . . ?
C5 C4A C8A O1 -179.06(11) . . . . ?
N4 C4A C8A O1 1.29(16) . . . . ?
C5 C4A C8A C8 -1.23(18) . . . . ?
N4 C4A C8A C8 179.12(11) . . . . ?

loop_
_geom_hbond_atom_site_label_D
_geom_hbond_atom_site_label_H
_geom_hbond_atom_site_label_A
_geom_hbond_distance_DH
_geom_hbond_distance_HA
_geom_hbond_distance_DA
_geom_hbond_angle_DHA
_geom_hbond_site_symmetry_A
_geom_hbond_publ_flag
C5 H5 O11 0.956(16) 2.564(16) 3.4248(16) 149.9(12) 2 yes
O12 H12 O11 0.93(2) 1.78(2) 2.6263(13) 150.4(17) 2 yes

_refine_diff_density_max         0.277
_refine_diff_density_min         -0.163
_refine_diff_density_rms         0.043

_shelx_res_file                  
; 
TITL jwi3582 in P2(1)/c 
    jwi3582.res 
    created by SHELXL-2019/3 at 09:01:41 on 01-Feb-2024 
CELL  0.71073   9.9227   5.6720  16.1656   90.000   99.498   90.000 
ZERR    4.000   0.0007   0.0005   0.0012    0.000    0.006    0.000 
REM Gitterkonstanten aus 10411 Reflexen mit 3.0-28.3 Grad V=897.36(12) 
REM farbloser Block 
LATT  1 
SYMM -X, 1/2+Y, 1/2-Z 
SFAC C H N O 
UNIT 40 44 4 12 
L.S. 5 
FMAP 2 
PLAN -10 .5 -.5 
TEMP -153 
SIZE 0.200  0.230  0.59 
EQIV $1 -x, y+1/2, -z+1/2 
HTAB C5 O11_$1 
HTAB O12 O11_$1 
ACTA 
CONF 
BOND $H 
WGHT    0.044500    0.425900 
FVAR       0.90676   0.03089   0.03274 
O1    4    0.362970    0.238099    0.434907    11.00000    0.01670    0.02141 = 
         0.02180    0.00309    0.00182   -0.00308 
C2    1    0.236501    0.136236    0.452047    11.00000    0.01704    0.01653 = 
         0.02034   -0.00015    0.00339   -0.00270 
C3    1    0.153266    0.037050    0.371214    11.00000    0.01424    0.01476 = 
         0.02265   -0.00007    0.00334    0.00170 
N4    3    0.158068    0.166313    0.301895    11.00000    0.01704    0.01609 = 
         0.01880   -0.00121   -0.00078   -0.00201 
C4A   1    0.246849    0.360375    0.299619    11.00000    0.01540    0.01479 = 
         0.02152   -0.00076    0.00482    0.00040 
C5    1    0.234200    0.515427    0.232125    11.00000    0.01750    0.01895 = 
         0.02180    0.00021    0.00409    0.00150 
H5    2    0.163007    0.489031    0.185529    11.00000    0.01906 
C6    1    0.325380    0.702450    0.234298    11.00000    0.02115    0.01813 = 
         0.02564    0.00222    0.00852    0.00123 
H6    2    0.315919    0.811065    0.188038    11.00000    0.02523 
C7    1    0.428776    0.733236    0.302710    11.00000    0.02084    0.01911 = 
         0.02915   -0.00154    0.00916   -0.00367 
H7    2    0.492071    0.866495    0.303332    11.00000    0.02610 
C8    1    0.440971    0.577864    0.370270    11.00000    0.01866    0.02290 = 
         0.02321   -0.00365    0.00523   -0.00334 
H8    2    0.511274    0.597086    0.420334    11.00000    0.02556 
C8A   1    0.349201    0.393217    0.368732    11.00000    0.01648    0.01687 = 
         0.02047   -0.00032    0.00471    0.00124 
C9    1    0.280361   -0.059729    0.514374    11.00000    0.02443    0.01909 = 
         0.02142    0.00191    0.00128   -0.00036 
H9A   2    0.198264   -0.131762    0.533056    11.00000   21.00000 
H9B   2    0.337656    0.007617    0.563489    11.00000   21.00000 
H9C   2    0.333073   -0.181016    0.489852    11.00000   21.00000 
C10   1    0.150546    0.322489    0.487668    11.00000    0.02547    0.01833 = 
         0.02612   -0.00242    0.00800   -0.00021 
H10A  2    0.129231    0.455749    0.448232    11.00000   31.00000 
H10B  2    0.202678    0.377752    0.541292    11.00000   31.00000 
H10C  2    0.063489    0.250160    0.499298    11.00000   31.00000 
O11   4    0.082027   -0.140721    0.372223    11.00000    0.02180    0.01733 = 
         0.02478    0.00063    0.00105   -0.00513 
O12   4    0.086026    0.083317    0.226461    11.00000    0.02110    0.01770 = 
         0.01988   -0.00229   -0.00383    0.00055 
H12   2    0.019910    0.196850    0.209131    11.00000    0.04611 
HKLF 4 
  
  
  
  
REM  jwi3582 in P2(1)/c 
REM wR2 = 0.0991, GooF = S = 1.074, Restrained GooF = 1.074 for all data 
REM R1 = 0.0374 for 1864 Fo > 4sig(Fo) and 0.0455 for all 2133 data 
REM 167 parameters refined using 0 restraints 
  
END 
  
WGHT      0.0445      0.4166 
  
REM Highest difference peak  0.277,  deepest hole -0.163,  1-sigma level  0.043 
Q1    1   0.1984  0.2414  0.4662  11.00000  0.05    0.28 
Q2    1   0.1979  0.0888  0.4136  11.00000  0.05    0.27 
Q3    1   0.1966  0.2739  0.3008  11.00000  0.05    0.25 
Q4    1   0.2813  0.6063  0.2324  11.00000  0.05    0.25 
Q5    1   0.3157  0.3496  0.3228  11.00000  0.05    0.24 
Q6    1   0.3834  0.5032  0.3676  11.00000  0.05    0.24 
Q7    1   0.2873  0.4105  0.3428  11.00000  0.05    0.23 
Q8    1   0.2575  0.0348  0.4831  11.00000  0.05    0.22 
Q9    1   0.3597  0.7207  0.2762  11.00000  0.05    0.21 
Q10   1   0.2411  0.4278  0.2644  11.00000  0.05    0.20 
;
_shelx_res_checksum              64824

_shelx_hkl_file                  
; 
 -11   1  -5   -0.74    1.27   0 
 -10  -1   3   45.97    0.70   0 
 -10   1  -6  176.03    2.31   0 
 -10   2  -8   76.06    1.99   0 
  -9  -1   2    0.10    0.48   0 
  -8  -1   1    6.18    0.52   0 
  -8   0  -4  160.61    1.62   0 
  -8   1  -7   47.78    1.34   0 
  -8   3 -11   12.34    1.83   0 
  -7  -1  17   25.16    1.31   0 
  -7   3 -11   50.85    1.81   0 
  -5  -1  16  205.19    2.24   0 
  -5   2 -10  406.39    3.05   0 
  -4  -1  15  150.51    1.82   0 
  -3   5 -13    5.19    1.38   0 
  -2  -1   6   72.06    0.74   0 
  -2  -1   7  855.77    2.36   0 
  -2  -1   8  138.59    1.15   0 
  -2  -1   9 1010.77    3.02   0 
  -2   2  -9    1.88    0.81   0 
  -2   4 -12   84.64    1.78   0 
  -2   5 -13    9.37    1.60   0 
  -1   1  -6  141.10    1.22   0 
   0   1  19    4.58    1.64   0 
   0   4 -11  110.86    1.70   0 
   0   5 -12   61.80    1.78   0 
   1   0  10    3.44    0.84   0 
   1   1  17   50.46    1.80   0 
   1   5 -11    6.23    1.05   0 
   2   1  15   20.29    1.25   0 
   3   1  10    1.36    0.92   0 
   3   4  -8   10.35    0.84   0 
   4   2  12  174.70    2.16   0 
   4   3  16    3.51    1.69   0 
   4   6  -8    3.41    1.05   0 
   5   3  12  102.92    1.99   0 
   5   6  -6    1.42    0.71   0 
 -11   0  -2  212.16    2.09   0 
  -9  -1  16    5.18    1.14   0 
  -9   1  -7    9.52    1.27   0 
  -9   2  -9   10.48    1.42   0 
  -6  -1  16  141.42    1.96   0 
  -6   1  -8   -0.97    1.11   0 
  -6   2 -10   17.74    1.24   0 
  -6   4 -13   19.04    1.92   0 
  -5   1  -8    3.04    0.98   0 
  -5   4 -13   80.09    2.26   0 
  -4  -1  14    6.28    1.05   0 
  -4   0  20   61.05    2.17   0 
  -4   2 -10   17.31    1.09   0 
  -4   4 -13   16.42    1.77   0 
  -2   0  18    3.28    1.25   0 
  -1   0  16  684.03    3.90   0 
  -1   1  20   22.93    1.98   0 
  -1   4 -12    3.67    1.35   0 
   0   0  14  459.25    2.98   0 
   0   2  -8 1304.58    3.68   0 
   0   3 -10   -1.15    0.98   0 
   1   0   4  603.34    1.76   0 
   1   3  -9    3.03    0.74   0 
   2   2  18    0.25    1.41   0 
   3   1   9    8.69    0.77   0 
   3   2  15    0.30    1.39   0 
   5   3   0    5.17    0.34   0 
   5   3  11   17.41    1.30   0 
   6   4   2    6.13    0.59   0 
 -11  -1   4    2.98    0.52   0 
 -11  -1  13    7.42    0.86   0 
 -10   2  -9    4.53    1.67   0 
  -9   0  -4    6.19    0.89   0 
  -8  -1  16   68.40    1.54   0 
  -8   2 -10   15.06    1.69   0 
  -7  -1  16   12.52    1.12   0 
  -7   1  -8   20.35    1.14   0 
  -7   3 -12   27.00    1.86   0 
  -5   3 -12  101.46    1.97   0 
  -4   1  -8   96.01    1.37   0 
  -4   3 -12   29.18    1.40   0 
  -3   0  -4   47.11    0.71   0 
  -3   2 -10  559.89    3.16   0 
  -3   4 -13   30.31    1.60   0 
  -1   0  -2 5632.20    3.95   0 
  -1   2  -9  236.76    1.85   0 
   0   1  18   10.65    1.60   0 
   1   0   6   18.65    0.71   0 
   1   0   8 1295.24    3.50   0 
   1   1  16    4.25    1.20   0 
   1   2  -7   46.62    0.76   0 
   1   6 -12  220.73    2.88   0 
   2   1  13  648.60    3.59   0 
   2   3  -8   86.66    1.11   0 
   3   1   4  108.89    0.94   0 
   3   1   5  369.65    1.71   0 
   3   1   6   45.63    0.87   0 
   3   1   7  189.49    1.50   0 
   3   1   8   78.40    1.10   0 
   3   6 -10   89.25    1.86   0 
   4   2  10   15.10    1.17   0 
   4   3  15   -0.27    1.35   0 
   5   3  10   15.52    1.15   0 
   6   4   7   82.16    1.48   0 
   6   4   8    2.42    1.00   0 
 -10   1  -7  272.09    2.92   0 
  -9   2 -10   22.87    1.78   0 
  -8   1  -8   42.18    1.52   0 
  -8   3 -12    4.07    1.94   0 
  -6  -1   0  417.29    1.41   0 
  -6  -1  15    2.74    0.99   0 
  -5  -1  14  272.04    2.22   0 
  -5   0  20  195.08    2.84   0 
  -4  -1  13  256.24    1.98   0 
  -3  -1  10   63.42    1.01   0 
  -3   0  18  201.98    2.52   0 
  -3   1  -8   81.69    1.31   0 
  -2   2 -10  374.03    2.55   0 
  -2   4 -13   22.39    1.43   0 
   0   0  12 1297.41    4.38   0 
   0   4 -12  236.60    2.46   0 
   1   4 -11   10.83    1.15   0 
   1   5 -12   16.84    1.46   0 
   2   2  17   47.63    1.75   0 
   2   5 -11   11.97    1.22   0 
   3   2  14    0.28    1.12   0 
   3   3  17  123.97    2.67   0 
   4   2   9 1379.33    4.44   0 
   6   4   6    2.99    0.93   0 
   6   5  -1   14.56    0.41   0 
   6   5  10   26.75    1.63   0 
 -11  -1  12    6.96    0.80   0 
 -10  -1   2    7.62    0.58   0 
 -10  -1  14    7.37    0.96   0 
 -10   0  -4   12.13    1.05   0 
  -9   1  -8   16.15    1.44   0 
  -8  -1  15    1.32    0.94   0 
  -7  -1  15   -0.52    0.97   0 
  -7   2 -11   91.14    2.09   0 
  -6   0  20   40.91    1.93   0 
  -5   2 -11   80.27    1.70   0 
  -5   4 -14   56.86    2.26   0 
  -4  -1  12    7.78    0.88   0 
  -4   2 -11  330.31    2.71   0 
  -4   4 -14   29.95    1.96   0 
  -3   1  21    1.03    1.91   0 
  -2   0  16   30.27    1.31   0 
  -2   1  20   64.03    2.29   0 
  -2   3 -12    2.23    1.01   0 
  -2   5 -14   70.09    1.97   0 
  -1   0  14 2014.66    5.92   0 
   0   1  17   26.26    1.43   0 
   0   2  20  117.42    2.62   0 
   0   5 -13   43.61    1.81   0 
   1   1  -4  281.11    1.10   0 
   2   2  -6   56.43    0.73   0 
   4   2   8  133.48    1.55   0 
   5   3   8  259.67    2.09   0 
 -12   0  -2  122.67    1.79   0 
  -9  -1  14   84.22    1.46   0 
  -7   1  -9    0.56    1.19   0 
  -7   3 -13    3.54    1.67   0 
  -6  -1  14   -1.28    0.90   0 
  -6   1  -9   58.78    1.41   0 
  -5  -1   0 1093.68    1.95   0 
  -5  -1  13   15.57    0.96   0 
  -5   1  -9   12.42    0.99   0 
  -4  -1   1   37.26    0.31   0 
  -4  -1  11   84.04    1.18   0 
  -4   0  18   24.19    1.60   0 
  -4   1  -9  109.95    1.61   0 
  -3  -1   4 1639.95    1.98   0 
  -3  -1   8    2.44    0.53   0 
  -3   2 -11  461.74    3.02   0 
  -3   4 -14    1.96    1.41   0 
  -1   1  -7  687.58    2.50   0 
  -1   1  18   46.59    1.96   0 
  -1   4 -13   -0.80    1.18   0 
  -1   5 -14   95.04    2.36   0 
   0   2  -9    1.85    0.82   0 
   0   3 -11   48.63    1.23   0 
   1   2  18   -1.26    1.37   0 
   1   3 -10  140.79    1.62   0 
   2   3  18  129.65    2.88   0 
   2   6 -12   74.91    2.01   0 
   3   3  -7  126.12    1.07   0 
   3   3  16  148.03    2.49   0 
   3   4  -9  151.11    1.54   0 
   3   5 -10   71.02    1.40   0 
   4   2   7    9.82    0.82   0 
   4   3  13    4.73    1.14   0 
   4   4  -7   82.66    0.96   0 
   4   4  15    8.64    1.73   0 
   4   6  -9   68.83    1.40   0 
   5   3   1    9.46    0.44   0 
   5   3   7  203.99    1.78   0 
   5   5  -6   22.52    0.66   0 
   6   5   9   30.53    1.47   0 
  -7   0  -6  379.18    2.44   0 
  -6  -1  13   39.89    1.14   0 
  -6   0  -6  165.08    1.58   0 
  -5  -1  12    3.16    0.86   0 
  -5   0  -6   20.50    0.87   0 
  -3  -1   5   75.88    0.62   0 
  -3  -1   7  176.31    1.09   0 
  -2   0  -4 3204.91    4.23   0 
  -2   1  -8   19.73    0.79   0 
  -2   4 -14   19.49    1.67   0 
  -1   3 -12   52.43    1.39   0 
   0   0  10   16.37    0.79   0 
   0   1  16   19.30    1.28   0 
   0   2  19    3.75    1.50   0 
   1   2  -8  380.38    1.95   0 
   1   2  17   24.62    1.72   0 
   2   1  10 1203.44    4.05   0 
   2   2  15    5.45    1.15   0 
   2   3  -9  316.81    1.96   0 
   3   2  -4   26.29    0.41   0 
   3   2  12    1.80    0.99   0 
   3   6 -11  111.05    2.05   0 
   4   3  12   27.75    1.46   0 
   5   3   6  163.73    1.53   0 
   6   5   8    1.36    1.11   0 
 -11   0  -4    9.04    1.05   0 
  -9  -1   0  825.36    2.56   0 
  -9   1  -9   48.28    1.80   0 
  -8   0  -6   81.19    1.44   0 
  -7   2 -12   83.66    2.25   0 
  -6   2 -12   23.68    1.39   0 
  -5   0  18  112.89    2.19   0 
  -5   2 -12   16.04    1.28   0 
  -4  -1  10   63.45    0.96   0 
  -4   0  -6  898.75    3.02   0 
  -4   2 -12  170.22    2.33   0 
  -4   4 -15    6.87    1.95   0 
  -3  -1   6  287.85    1.20   0 
  -3   0  16  160.32    2.05   0 
  -3   1  -9    8.73    0.84   0 
  -2   3 -13   16.80    1.22   0 
   0   4 -13    7.53    1.15   0 
   1   1  13  608.54    3.34   0 
   1   5 -13   32.58    1.49   0 
   2   3  17   -2.33    1.77   0 
   2   4 -11    3.45    0.97   0 
   3   3  15   23.89    1.47   0 
   4   2   4    2.67    0.51   0 
   5   3   4  828.38    2.67   0 
   5   3   5   33.34    0.87   0 
 -11  -1   2   20.40    0.74   0 
 -11   1  -8    1.88    1.59   0 
  -9  -1  13   30.21    1.07   0 
  -9   0  -6   26.74    1.17   0 
  -8  -1  -1   54.59    0.86   0 
  -7   1 -10   25.06    1.33   0 
  -6  -1  -1   98.30    0.85   0 
  -6  -1  12   72.38    1.24   0 
  -6   0  18   16.13    1.51   0 
  -6   1 -10  324.24    2.69   0 
  -6   3 -14   -1.58    1.43   0 
  -5  -1  11    2.22    0.71   0 
  -5   1 -10   69.18    1.42   0 
  -4  -1   9    1.51    0.63   0 
  -4   3 -14   12.31    1.40   0 
  -2   0  14    2.92    0.95   0 
  -2   1  18   42.39    1.86   0 
  -1   0  12  200.27    1.81   0 
  -1   5 -15   27.48    1.98   0 
   0   0   8  431.82    2.03   0 
   0   1  15    0.48    1.05   0 
   0   2  18    6.03    1.69   0 
   0   3 -12  364.03    2.75   0 
   2   2  14   95.29    1.72   0 
   3   3  14   -0.26    1.36   0 
   3   4  16   11.99    1.78   0 
   3   5 -11    8.70    1.20   0 
   4   3  -5   -0.16    0.36   0 
   4   3  11   10.10    1.18   0 
   4   5  -9   31.26    1.02   0 
   5   4  10    0.46    0.89   0 
   6   5   6   21.42    1.11   0 
  -8   1 -10   27.46    1.43   0 
  -7   0  18  234.69    2.78   0 
  -4   0  16   73.03    1.67   0 
  -4   1 -10   91.19    1.51   0 
  -3   3 -14    0.03    1.21   0 
  -2   1  -9   62.33    1.12   0 
  -1   1  -8 1085.94    3.31   0 
  -1   2  19   16.60    1.87   0 
  -1   3 -13  125.44    1.93   0 
   0   2 -10   77.20    1.22   0 
   1   1  12  862.08    3.73   0 
   1   3  18   13.71    1.97   0 
   2   2  -7   78.12    0.89   0 
   2   3  16   -1.05    1.62   0 
   3   2  10  552.14    3.02   0 
   4   3  10   46.72    1.36   0 
   4   6 -10  176.62    2.04   0 
   5   5  11    8.29    1.53   0 
   6   5   0   59.25    0.72   0 
 -12   0  -4    1.51    1.13   0 
 -10  -1   0   81.20    1.04   0 
 -10   0  -6    6.73    1.14   0 
  -9  -1  -1  336.21    1.83   0 
  -9   1 -10   -1.47    1.28   0 
  -8  -1  12   -1.10    0.77   0 
  -8   0  18    4.06    1.50   0 
  -7   2 -13   20.36    1.65   0 
  -6  -1  11    3.65    0.77   0 
  -5  -1  -1  355.35    1.30   0 
  -5  -1  10   24.46    0.77   0 
  -5   1  20   24.41    1.90   0 
  -5   2 -13   75.17    1.81   0 
  -5   3 -15   -0.96    1.70   0 
  -4  -1   8  143.35    1.07   0 
  -4   2 -13   -0.66    1.34   0 
  -3   0  -6 2739.22    4.89   0 
  -3   1 -10    0.85    0.83   0 
  -2   2 -12    4.52    0.95   0 
  -2   2  20   14.93    1.70   0 
  -2   3 -14   21.46    1.56   0 
   0   1  -7   32.91    0.81   0 
   0   1  14    1.31    0.93   0 
   0   2  17   77.15    2.11   0 
   0   5 -15   -2.46    1.71   0 
   1   1  -5  514.90    1.63   0 
   1   1  11   71.35    1.44   0 
   1   2  -9 1408.53    3.83   0 
   1   4 -13    0.45    1.21   0 
   1   5 -14   49.22    1.88   0 
   2   1   7  161.59    1.36   0 
   2   2  13   14.18    1.08   0 
   2   3 -10  604.23    2.79   0 
   2   5 -13   15.15    1.38   0 
   3   3  -8  119.44    1.14   0 
   3   3  13   17.78    1.51   0 
   3   4  15    8.45    1.72   0 
   3   6 -12   46.96    1.69   0 
   4   4  -8  524.74    2.17   0 
   6   5   1    6.29    0.58   0 
   6   5   2    1.76    0.67   0 
   6   5   3    8.87    0.80   0 
   6   6  -2    4.03    0.41   0 
 -11  -1   1    3.05    0.66   0 
 -10  -1  11   18.34    0.79   0 
 -10   1 -10    2.98    1.68   0 
  -8   1 -11   42.61    1.83   0 
  -7  -1  -2  103.72    1.02   0 
  -7   1 -11   15.96    1.28   0 
  -6  -1  -2  354.64    1.59   0 
  -6   1 -11    0.93    1.11   0 
  -5   0  16  110.11    1.84   0 
  -5   1 -11  141.09    1.92   0 
  -4   1  19   15.24    1.48   0 
  -4   3 -15    0.62    1.39   0 
  -3   0  14  117.56    1.74   0 
  -3   1  18  228.92    2.79   0 
  -3   2 -13  218.70    2.54   0 
  -3   4 -16   12.24    1.72   0 
  -1   0  10  173.11    1.55   0 
  -1   2  18   28.17    1.81   0 
  -1   4 -15    2.13    1.37   0 
   0   0   6    1.32    0.47   0 
   1   3  17   59.15    2.15   0 
   2   4 -12    8.26    1.08   0 
   3   2   9   13.08    0.85   0 
   4   4  12   -0.99    1.24   0 
   5   5  10   54.53    1.71   0 
   5   6  -8    1.58    0.78   0 
 -11  -1   9    7.05    0.55   0 
 -11   0  -6   -0.30    1.21   0 
  -8   0  -8  705.71    3.76   0 
  -7  -1  11    1.82    0.75   0 
  -7   0  -8    3.69    0.90   0 
  -6   0  -8    2.21    0.80   0 
  -5   0  -8  447.29    2.62   0 
  -5   2 -14   49.53    1.93   0 
  -4  -1   0  153.29    0.67   0 
  -4  -1   7  125.38    0.91   0 
  -4   1 -11   65.94    1.43   0 
  -3   2  20   70.56    2.51   0 
  -3   3 -15   24.76    1.51   0 
  -2   0  12  503.65    2.66   0 
  -2   1 -10 1208.21    4.16   0 
  -2   2  19   -3.18    1.61   0 
  -1   1  -9   46.13    1.08   0 
  -1   3 -14    0.73    1.29   0 
   0   1  13   12.50    1.01   0 
   0   2 -11   36.47    1.18   0 
   0   2  16   39.39    1.70   0 
   1   1  10   97.61    1.41   0 
   2   1   6 1890.48    3.84   0 
   2   2  12   10.30    0.98   0 
   3   2   8   31.70    0.99   0 
   3   3  12    4.01    1.26   0 
   3   5 -12    2.95    1.07   0 
   4   5 -10   44.62    1.19   0 
   5   4   7    0.67    0.87   0 
 -11  -1   0   39.82    0.96   0 
  -9  -1  -2   38.03    0.90   0 
  -9   0  -8    1.55    1.14   0 
  -8  -1  11   49.90    0.97   0 
  -7  -1  -3  100.08    1.12   0 
  -7   1 -12   45.86    1.78   0 
  -7   2 -14   25.39    1.81   0 
  -6  -1  10   71.09    0.97   0 
  -6   0  16   43.87    1.46   0 
  -6   1 -12   -0.38    1.39   0 
  -5  -1  -2  533.99    1.76   0 
  -5   1  19   -0.66    1.43   0 
  -5   3 -16    7.29    1.84   0 
  -4   2 -14   16.94    1.33   0 
  -3   1 -11  177.27    1.94   0 
  -2   1  16  112.40    1.88   0 
  -2   2 -13   13.76    1.06   0 
  -2   3 -15    3.81    1.42   0 
  -1   0  -4  600.74    1.77   0 
   0   4 -15   52.70    1.91   0 
   1   2  14    0.95    1.05   0 
   1   4 -14   36.47    1.54   0 
   1   5 -15    7.78    1.67   0 
   2   1   5  901.45    2.49   0 
   2   2  -8  132.68    1.17   0 
   2   3  14   22.01    1.51   0 
   2   4  16    5.58    1.73   0 
   3   2  -5 1028.12    1.99   0 
   3   4 -11    4.29    0.89   0 
   4   3   8  264.06    2.08   0 
   4   6 -11    5.11    1.17   0 
   5   4   6   33.49    1.11   0 
   5   5   9    6.24    1.15   0 
   6   6   3    1.43    0.87   0 
 -12  -1   2    3.50    0.69   0 
  -8  -1  -3    1.04    0.63   0 
  -8   1 -12    0.45    1.56   0 
  -6  -1  -3   74.22    0.93   0 
  -5  -1   8    1.67    0.52   0 
  -5   1 -12   86.40    1.71   0 
  -4   0  -8   15.70    0.81   0 
  -4   0  14   78.88    1.51   0 
  -4   1 -12   15.59    1.27   0 
  -3   2 -14    8.05    1.36   0 
  -2   0  -6  255.52    1.50   0 
  -1   4 -16    3.18    1.42   0 
   0   0   4 1341.98    2.38   0 
   0   1  -8   31.22    0.75   0 
   0   1  12    3.98    0.86   0 
   1   1  -6  187.34    1.16   0 
   1   1   9   46.70    1.06   0 
   1   2 -10   66.07    1.10   0 
   1   3  16    4.02    1.28   0 
   2   1   4 1080.65    2.46   0 
   2   2  11   18.80    0.98   0 
   2   3 -11   14.25    0.85   0 
   2   5 -14   84.99    1.98   0 
   3   2   7    0.61    0.70   0 
   3   3  -9  235.58    1.62   0 
   4   3  -6  221.27    1.07   0 
   4   3   7  183.54    1.70   0 
   4   4  -9  183.25    1.49   0 
   4   5  12  162.22    2.57   0 
   6   6  -1    2.88    0.53   0 
 -11  -1  -1    0.47    0.84   0 
 -10  -1  -2  433.21    2.34   0 
 -10   0  -8   31.97    1.53   0 
 -10   0  16  263.30    2.74   0 
  -9  -1  -3  248.77    1.85   0 
  -9  -1  10   14.24    0.71   0 
  -9   1 -12    0.70    1.62   0 
  -8   0  16    5.31    1.16   0 
  -7  -1  10  301.81    1.70   0 
  -7   0  16    2.96    1.00   0 
  -6  -1   9    2.12    0.61   0 
  -5   1  18   44.22    1.84   0 
  -5   2 -15   16.37    1.75   0 
  -4  -1  -1  570.45    1.44   0 
  -3   2  19   37.24    1.85   0 
  -3   3 -16  142.68    2.52   0 
  -2   1 -11  554.29    3.08   0 
  -2   1  15  103.50    1.74   0 
  -2   2  18    0.58    1.30   0 
  -1   0   8   47.87    0.88   0 
  -1   1 -10   99.49    1.43   0 
  -1   3 -15   -2.76    1.37   0 
   0   3 -14   46.28    1.45   0 
   0   3  17    4.62    1.61   0 
   1   2  13   87.62    1.55   0 
   1   3 -13   23.45    1.31   0 
   3   4  13   25.12    1.38   0 
   3   5 -13   69.16    1.76   0 
   3   5  14    3.20    1.78   0 
   4   4  10    8.28    0.97   0 
   5   4   5   18.11    0.83   0 
   5   6  -9    3.56    0.84   0 
   6   6   1    6.76    0.74   0 
 -11  -1   8   12.67    0.52   0 
  -9   0  16    7.54    1.30   0 
  -8  -1  -4    9.08    0.86   0 
  -8  -1  10   45.30    0.86   0 
  -7  -1  -4    0.40    0.64   0 
  -7   1 -13   14.37    1.69   0 
  -7   1  19    3.93    1.40   0 
  -6   1 -13    6.86    1.29   0 
  -5  -1  -3   25.73    0.60   0 
  -5   1 -13   34.15    1.60   0 
  -4   2 -15   24.53    1.52   0 
  -4   3 -17   40.45    2.27   0 
  -3   0  -8  183.89    1.57   0 
  -3   0  12  105.50    1.40   0 
  -3   1 -12 1084.70    4.51   0 
  -2   0  10  132.07    1.37   0 
  -2   2 -14   88.78    1.73   0 
  -2   3 -16    4.25    1.51   0 
  -1   1  13   24.12    1.05   0 
  -1   3  18    3.08    1.74   0 
   0   1  11    1.53    0.76   0 
   1   1   8 1095.18    3.32   0 
   1   3  15   -0.17    1.16   0 
   1   4 -15    8.78    1.40   0 
   2   1   3    1.32    0.42   0 
   2   2  10  362.40    2.35   0 
   2   3  13   17.31    1.24   0 
   3   3  10   -1.52    1.03   0 
   4   3   6  984.55    3.31   0 
   4   5 -11   24.22    1.11   0 
   4   5  11   28.52    1.60   0 
   5   5   7   53.80    1.34   0 
   5   6   8    8.20    1.38   0 
 -11   0  -8    1.67    1.41   0 
  -9  -1  -4   58.04    1.21   0 
  -8   0 -10    6.82    1.32   0 
  -8   1 -13    5.04    1.45   0 
  -7  -1   9  193.57    1.32   0 
  -7   0 -10  632.19    3.81   0 
  -6  -1  -4   79.00    0.99   0 
  -6   0 -10   20.83    1.29   0 
  -5  -1   7  500.19    1.65   0 
  -5   0  14   91.11    1.46   0 
  -4   1 -13   45.69    1.62   0 
  -4   2  19  176.27    2.97   0 
  -3   2 -15    0.64    1.14   0 
  -3   2  18   41.23    1.96   0 
  -3   3 -17  123.21    2.83   0 
  -2   1  14   51.28    1.47   0 
  -2   2  17    0.31    1.17   0 
  -2   3  19   -3.67    1.53   0 
  -1   4 -17    2.44    1.59   0 
   0   1  -9    9.79    0.67   0 
   1   2 -11   11.29    0.82   0 
   1   2  12    0.77    0.85   0 
   1   4  16    2.59    1.69   0 
   2   1   2  187.79    0.85   0 
   2   2  -9  384.26    1.99   0 
   2   3 -12   18.41    1.06   0 
   2   4 -14   58.93    1.64   0 
   3   3 -10  274.56    1.87   0 
   3   4  12    0.20    1.06   0 
   4   4   9    0.51    0.84   0 
   5   4   4  155.31    1.37   0 
  -9   0 -10   43.69    1.73   0 
  -7  -1  -5   32.51    0.98   0 
  -7   1  18    2.73    1.52   0 
  -6  -1   8  263.22    1.36   0 
  -6   2 -16   47.80    2.06   0 
  -5   0 -10   28.16    1.17   0 
  -5   1  17   92.26    2.07   0 
  -5   2 -16   14.61    1.65   0 
  -4  -1  -2   18.90    0.44   0 
  -4   2 -16    2.56    1.64   0 
  -2   1 -12    1.29    0.91   0 
  -1   3 -16    4.79    1.29   0 
   0   1  10   71.71    1.25   0 
   0   3  16   69.56    1.84   0 
   1   1  -7  843.54    2.46   0 
   1   3 -14   34.51    1.48   0 
   1   3  14    0.70    1.35   0 
   2   2   9    2.33    0.71   0 
   3   2  -6 1277.68    2.48   0 
   3   2   5   25.22    0.70   0 
   3   3   9   -0.92    0.95   0 
   4   3  -7  234.02    1.24   0 
   4   3   5  437.05    2.13   0 
   4   4 -10   53.30    1.06   0 
   4   5  10    2.06    1.32   0 
   5   4  -6   -0.18    0.38   0 
   5   6   7   17.23    1.43   0 
  -9  -1  -5    2.16    0.94   0 
  -9  -1   9    3.73    0.57   0 
  -8  -1  -5  104.82    1.39   0 
  -8   1 -14   77.87    2.46   0 
  -8   1  18    5.73    1.53   0 
  -7   1 -14   42.69    1.83   0 
  -6  -1  -5  172.90    1.45   0 
  -6   0  14    1.58    0.84   0 
  -6   1 -14   36.19    1.73   0 
  -5  -1  -4   66.71    0.87   0 
  -5   1 -14   14.77    1.32   0 
  -5   2  19   22.72    1.95   0 
  -4  -1   4  376.56    0.91   0 
  -4   0 -10  123.11    1.59   0 
  -4   0  12  113.23    1.51   0 
  -3   1 -13   73.26    1.58   0 
  -3   3  19    2.44    1.78   0 
  -2   0  -8  435.23    2.23   0 
  -2   3 -17   -1.01    1.48   0 
  -2   3  18    6.05    1.66   0 
  -1   0  -6   16.75    0.69   0 
  -1   2  15    4.45    1.13   0 
  -1   3  17   -0.75    1.30   0 
   0   4  17   23.36    1.85   0 
   1   1   7  698.18    2.48   0 
   1   2  11   24.42    1.13   0 
   3   4  11   15.72    1.34   0 
   5   5  -9   14.70    0.77   0 
   5   6 -10   10.47    0.96   0 
 -12  -1  -1    4.19    0.84   0 
 -11  -1   7   47.67    0.65   0 
 -11   0  14  132.30    1.94   0 
 -10   0 -10    2.45    1.22   0 
  -7  -1  -6  142.87    1.55   0 
  -7   0  14   63.04    1.44   0 
  -5  -1   6  170.40    0.91   0 
  -4  -1  -3  111.46    0.88   0 
  -4   1 -14    5.07    1.19   0 
  -4   2  18   36.79    1.70   0 
  -3   2 -16   26.67    1.58   0 
  -3   2  17  116.31    2.10   0 
  -2   1 -13  643.76    3.65   0 
  -2   2  16   26.03    1.34   0 
  -1   0   6  392.56    1.60   0 
   0   2  13    0.90    0.91   0 
   0   3 -16   66.90    1.98   0 
   0   3  15    0.40    1.33   0 
   1   1  -8  620.87    2.32   0 
   1   2 -12    2.49    0.82   0 
   1   4  15    4.14    1.34   0 
   2   1  -3  321.11    0.83   0 
   2   2 -10  196.35    1.60   0 
   2   2   8   -0.93    0.77   0 
   2   3 -13   94.07    1.49   0 
   2   3  11    7.32    1.18   0 
   2   5  14   66.46    2.27   0 
   3   2   4  135.71    1.06   0 
   3   3 -11   97.75    1.32   0 
   3   4 -13    1.33    0.98   0 
   3   5  12   58.29    1.76   0 
   4   3   4   14.60    0.69   0 
   5   5   5   13.76    0.93   0 
   5   6   6    1.08    1.23   0 
 -12  -1  -2    0.38    0.96   0 
 -10  -1  -5    2.68    0.88   0 
 -10  -1   8   44.59    0.71   0 
 -10   0  14   14.45    1.28   0 
  -8  -1  -6   -1.47    0.83   0 
  -8   0  14   68.94    1.48   0 
  -7  -1   8   47.54    0.75   0 
  -7   1 -15   19.97    1.70   0 
  -7   1  17   24.95    1.64   0 
  -6  -1  -6   32.25    0.96   0 
  -6   1 -15   19.32    1.69   0 
  -6   2  19    2.87    1.50   0 
  -5  -1  -5  152.30    1.30   0 
  -5   1 -15   56.38    2.08   0 
  -5   1  16  225.25    2.44   0 
  -4   2 -17   30.86    1.76   0 
  -3   0 -10   12.97    0.88   0 
  -3   0  10 1299.66    3.69   0 
  -3   1 -14   10.56    1.17   0 
  -3   1  14   28.36    1.13   0 
  -2   2 -16   17.90    1.40   0 
  -2   3 -18  114.31    2.82   0 
  -1   1 -12  834.84    3.70   0 
  -1   1  11   17.16    1.00   0 
  -1   2 -15    3.21    1.09   0 
  -1   3  16    2.34    1.50   0 
   0   2 -14    3.91    1.02   0 
   0   4  16   -1.69    1.76   0 
   1   1   6  145.33    1.19   0 
   1   3 -15   79.73    1.67   0 
   1   3  13  123.79    1.88   0 
   4   3  -8   55.90    0.85   0 
   4   4 -11   13.69    0.91   0 
   4   4   7  235.09    2.05   0 
   5   4   1    7.13    0.54   0 
  -9   0  14   -1.36    0.94   0 
  -8   0 -12   -0.02    1.46   0 
  -8   1  17   -2.23    1.41   0 
  -7  -1  -7    2.17    0.88   0 
  -7   0 -12    1.53    1.16   0 
  -6  -1   7  484.25    1.60   0 
  -6   0 -12   14.69    1.29   0 
  -5   0 -12    8.98    1.30   0 
  -5   0  12   90.40    1.40   0 
  -4  -1  -4   31.55    0.65   0 
  -4   1 -15   81.97    1.89   0 
  -4   3  19    1.60    1.62   0 
  -3   2 -17   10.75    1.49   0 
  -3   3  18    1.71    1.70   0 
  -2   0   8   25.17    0.65   0 
  -2   2  15   52.72    1.66   0 
  -1   4  17    2.74    1.83   0 
   0   1 -11    1.03    0.71   0 
   0   2  12    7.84    1.08   0 
   1   2 -13  131.53    1.80   0 
   1   2  10    3.12    0.77   0 
   1   4  14    3.52    1.55   0 
   1   5  15   28.81    2.12   0 
   2   1  -4 5833.16    4.15   0 
   2   3 -14   47.49    1.41   0 
   3   2   3   96.10    0.84   0 
   3   4 -14   -1.62    1.04   0 
   3   5  11   44.88    1.73   0 
   4   5 -13    1.67    1.16   0 
   4   5   8    4.48    1.10   0 
   4   6   9    7.41    1.40   0 
   5   4  -7   48.07    0.65   0 
 -11  -1  -5   -0.29    1.13   0 
  -9  -1  -7   14.38    1.11   0 
  -9   0 -12   83.10    2.13   0 
  -9   1  17   13.00    1.53   0 
  -8  -1  -7   46.74    1.21   0 
  -8  -1   8   97.84    0.92   0 
  -6  -1  -7   27.65    1.04   0 
  -6   1 -16   -3.02    1.89   0 
  -6   1  16  142.57    2.08   0 
  -5  -1  -6   46.80    0.89   0 
  -4   2 -18    0.11    1.90   0 
  -4   2  17   14.96    1.34   0 
  -3   1 -15    7.10    1.38   0 
  -2   1 -14  152.46    2.04   0 
  -2   1  12    2.58    0.80   0 
  -2   2 -17   42.56    1.95   0 
  -1   1 -13  527.37    3.24   0 
  -1   2 -16   16.38    1.53   0 
  -1   3 -18   14.35    1.81   0 
   0   2 -15   -2.64    1.24   0 
   0   3  14   45.95    1.48   0 
   1   3 -16   10.78    1.41   0 
   1   3  12   51.78    1.50   0 
   2   2   7   13.46    0.67   0 
   2   3  10   75.90    1.39   0 
   2   4 -16   19.23    1.53   0 
   2   5  13   11.93    1.47   0 
   3   2  -8   84.38    0.95   0 
   3   3 -12  175.36    1.79   0 
   4   4   6  220.23    1.86   0 
   5   5 -10   -0.05    0.73   0 
 -12  -1  -4    0.66    1.10   0 
  -7   1  16   11.52    1.36   0 
  -6   2  18    3.37    1.44   0 
  -5  -1  -7  293.42    2.00   0 
  -5   1 -16  126.88    2.43   0 
  -5   1  15   43.70    1.38   0 
  -4  -1  -5  141.85    1.14   0 
  -4   0 -12    1.22    0.94   0 
  -4   1 -16    9.23    1.64   0 
  -4   1  14    4.78    1.16   0 
  -3   2 -18    4.11    1.75   0 
  -2   0 -10  154.55    1.60   0 
  -1   0  -8 1366.57    3.61   0 
  -1   1  10   13.44    0.77   0 
  -1   2  13  126.95    1.75   0 
   0   0  -4 1367.45    2.44   0 
   0   1 -12    3.43    1.02   0 
   0   1   8   31.13    0.78   0 
   0   4  15   54.93    1.86   0 
   1   1   5 1658.43    3.23   0 
   2   1  -5   26.57    0.50   0 
   3   5  10   -0.12    1.26   0 
   4   3  -9  185.33    1.36   0 
   4   4 -12   35.05    1.09   0 
   4   6   8   53.38    1.74   0 
 -11  -1  -6    6.64    1.10   0 
  -8   1  16   75.83    1.88   0 
  -7  -1   7    5.91    0.51   0 
  -7   2  18   32.06    1.93   0 
  -6  -1  -8    0.21    0.91   0 
  -6   0  12  361.72    2.31   0 
  -5  -1   5    1.34    0.33   0 
  -5   2  17  105.32    2.08   0 
  -4  -1  -6   20.53    0.78   0 
  -4  -1   3 1050.74    1.12   0 
  -4   0  10  337.32    1.97   0 
  -4   2  16   25.96    1.61   0 
  -3   0 -12  168.07    2.09   0 
  -3   3  17    2.38    1.34   0 
  -2   1 -15   19.43    1.42   0 
  -1   1 -14  107.23    1.89   0 
  -1   2 -17   24.36    1.68   0 
  -1   3 -19   -0.17    1.88   0 
  -1   4  16   10.15    1.50   0 
   0   2  11   35.31    1.09   0 
   0   3 -18   37.73    1.98   0 
   0   3  13   38.41    1.54   0 
   1   1 -10   15.48    0.72   0 
   1   2 -14   32.29    1.16   0 
   1   4  13    0.53    1.17   0 
   1   5  14   99.86    2.27   0 
   2   2 -12    0.24    0.87   0 
   2   3   9   78.54    1.41   0 
   2   4 -17   15.74    1.58   0 
   2   4  11  105.55    1.79   0 
   3   3 -13  299.22    2.32   0 
   3   4 -15   10.07    1.25   0 
   4   5 -14  234.51    2.44   0 
   4   5   7   76.87    1.55   0 
 -11  -1  -7   12.03    1.36   0 
 -10  -1  -8    7.69    1.20   0 
  -9   1  16    4.64    1.38   0 
  -8  -1  -9    0.20    1.08   0 
  -8   0 -14   68.53    2.33   0 
  -7  -1  -9    1.23    1.06   0 
  -7   0 -14    9.12    1.42   0 
  -6  -1   6   83.56    0.72   0 
  -6   0 -14    7.64    1.52   0 
  -5  -1  -8   -1.60    0.91   0 
  -5   1 -17   27.97    1.80   0 
  -3  -1  -3    2.07    0.38   0 
  -3  -1  -2    1.84    0.31   0 
  -3  -1  -1 1605.06    2.12   0 
  -3   1 -16    3.44    1.23   0 
  -2   1  11    1.67    0.74   0 
  -2   2 -18   -0.79    1.48   0 
   0   2 -16   39.20    1.54   0 
   0   4  14   -0.50    1.40   0 
   1   3 -17    0.18    1.42   0 
   1   3  11   21.97    1.06   0 
   2   2   6   25.45    0.70   0 
   3   2  -9    1.22    0.57   0 
   3   3   6  105.34    1.27   0 
   3   4   8  516.47    2.99   0 
   4   4 -13   11.18    1.07   0 
   4   4   5    2.06    0.76   0 
   5   5 -11    9.88    0.87   0 
  -9  -1  -9   45.48    1.55   0 
  -7   0  12    1.17    0.85   0 
  -6  -1  -9   58.34    1.27   0 
  -5   0 -14  122.64    2.12   0 
  -5   1  14  267.59    2.34   0 
  -5   3  18   14.55    1.75   0 
  -4  -1  -7  162.09    1.44   0 
  -4   1 -17    7.18    1.45   0 
  -3  -1  -4  104.62    0.92   0 
  -3  -1   0  196.56    0.61   0 
  -3   1  12    1.82    0.76   0 
  -2   1 -16    2.23    1.39   0 
  -2   3  15  102.93    2.04   0 
  -1   0 -10    1.43    0.87   0 
  -1   1   9   57.25    1.06   0 
   0   0  -6    1.83    0.47   0 
   0   1   7   32.27    0.73   0 
   1   2 -15    3.50    1.05   0 
   1   5  13   34.51    1.92   0 
   2   1  -7  838.95    2.35   0 
   2   2 -13   80.53    1.51   0 
   2   3 -16    6.49    1.26   0 
   3   5   9   27.15    1.38   0 
   4   5   6   16.24    1.10   0 
 -11   0  12   37.92    1.26   0 
 -10  -1  -9    3.49    1.28   0 
  -9  -1   7  287.77    1.32   0 
  -8  -1 -10   25.35    1.44   0 
  -8  -1   7   33.71    0.62   0 
  -8   0  12    9.12    0.93   0 
  -6  -1 -10  321.29    2.63   0 
  -6   3  18    6.31    1.90   0 
  -5  -1  -9   17.09    0.93   0 
  -5   2  16   37.78    1.52   0 
  -4  -1  -8   88.43    1.32   0 
  -4   0 -14  196.64    2.40   0 
  -3  -1  -5  349.73    1.64   0 
  -3   0   8   98.72    1.03   0 
  -3   1 -17    8.01    1.33   0 
  -3   3  16    1.59    1.29   0 
  -3   4  17   -2.09    1.72   0 
  -2   0 -12  333.36    2.48   0 
  -2   2 -19    3.13    1.89   0 
  -2   2  13   78.68    1.48   0 
  -2   4  16   21.06    1.80   0 
  -1   0   4   71.68    0.64   0 
  -1   1 -15   36.39    1.34   0 
   0   2  10   80.75    1.29   0 
   0   3 -19    3.29    1.58   0 
   0   3  12  358.34    2.79   0 
   1   1   4  635.11    1.84   0 
   1   2   8   44.80    0.95   0 
   2   3   8   10.03    0.98   0 
   2   5  11    1.75    1.17   0 
   3   2 -10   36.54    0.87   0 
   3   3 -14    4.14    1.03   0 
   3   6   9    1.91    1.43   0 
   4   4   4    6.78    0.80   0 
   5   4  -9   55.84    0.82   0 
   5   4  -2    8.38    0.38   0 
   5   5 -12    0.03    0.93   0 
 -10   0  12    8.07    0.95   0 
 -10   1  15   33.96    1.57   0 
  -9  -1 -10    1.49    1.14   0 
  -9   0  12    1.56    0.87   0 
  -9   1  15   78.48    1.82   0 
  -5  -1 -10   73.52    1.52   0 
  -5   0  10   47.61    0.96   0 
  -4   1 -18   49.27    2.01   0 
  -3  -1  -6   47.20    0.81   0 
  -3   0 -14   12.42    1.32   0 
  -2   0   6  154.98    1.05   0 
  -2   1 -17    1.65    1.48   0 
  -2   1  10   55.25    1.14   0 
   0   0  -8  428.18    2.04   0 
   0   1 -14    2.06    0.90   0 
   0   5  14   37.57    1.80   0 
   1   1 -12  123.90    1.51   0 
   1   2 -16   39.67    1.59   0 
   2   1  -8  136.39    1.14   0 
   2   2 -14  128.35    1.84   0 
   2   2   5  191.51    1.31   0 
   3   3   5  340.65    1.89   0 
   3   4   7   37.43    1.20   0 
   4   6   6  125.04    1.92   0 
  -9  -1 -11    6.17    1.46   0 
  -8  -1 -11   44.21    1.54   0 
  -7  -1 -11   11.08    1.13   0 
  -6  -1 -11    6.72    1.14   0 
  -6   0 -16   18.89    1.86   0 
  -6   2  16    4.88    1.29   0 
  -5   1  13   16.79    1.20   0 
  -5   3  17   14.75    1.63   0 
  -4  -1  -9  103.08    1.40   0 
  -4   3  16   43.40    1.91   0 
  -3  -1  -7  179.20    1.43   0 
  -3   1 -18    3.20    1.44   0 
  -1   1 -16    4.31    1.10   0 
  -1   2 -19   60.18    2.31   0 
  -1   2  11   11.12    0.89   0 
  -1   3  13   24.64    1.28   0 
  -1   4  14   34.87    1.67   0 
   0   2 -18    2.90    1.64   0 
   1   5  12    2.43    1.46   0 
   2   1  -9 1031.18    3.06   0 
   2   3 -17    0.37    1.18   0 
   2   4   9   22.63    1.22   0 
   2   5  10    8.91    1.31   0 
   3   2 -11  126.07    1.39   0 
   3   4 -17    1.48    1.44   0 
   3   5   8    6.37    1.08   0 
   4   5   5    4.59    0.92   0 
  -8  -1 -12   -0.78    1.35   0 
  -7  -1 -12   37.83    1.65   0 
  -7  -1   6   17.47    0.49   0 
  -7   1  14  107.76    1.78   0 
  -7   2  16  125.33    2.35   0 
  -5  -1 -11  132.06    1.81   0 
  -5   0 -16    5.64    1.49   0 
  -5   2  15  156.93    2.16   0 
  -4  -1 -10   82.91    1.51   0 
  -4   4  17   -1.43    1.52   0 
  -3   3  15   11.81    1.23   0 
  -3   4  16   12.34    1.51   0 
  -2   4  15   16.00    1.42   0 
  -1   0 -12    1.58    0.86   0 
  -1   1   8  603.87    2.41   0 
   0   1 -15    1.31    0.94   0 
   0   1   6 1977.61    3.74   0 
   1   2 -17   84.66    2.06   0 
   1   2   7  297.88    1.83   0 
   1   3 -19    1.48    1.45   0 
   1   6  12    6.13    1.76   0 
   2   2 -15   54.88    1.54   0 
   2   6  10   39.19    1.74   0 
   3   2 -12   -1.95    0.80   0 
   3   6   8   16.98    1.38   0 
   4   3 -12   32.29    1.01   0 
   4   4 -15    9.41    1.12   0 
   4   6   5   50.61    1.53   0 
   5   5 -13  112.54    1.63   0 
  -9  -1 -12    2.16    1.52   0 
  -8   1  14  259.63    2.56   0 
  -8   2  16   10.29    1.65   0 
  -6  -1 -12   -0.23    1.08   0 
  -6   0  10   75.13    1.15   0 
  -6   1  13   39.55    1.32   0 
  -4  -1 -11   63.76    1.53   0 
  -4   0 -16  178.44    2.68   0 
  -3   1 -19   83.71    2.58   0 
  -3   2  13  139.88    1.82   0 
  -2   1 -18    5.05    1.39   0 
   0   0 -10   13.92    0.79   0 
   0   4  12  231.77    2.63   0 
   0   5  13   42.76    1.73   0 
   1   3   9   16.56    1.02   0 
   2   1 -10   53.23    0.93   0 
   2   3   7   23.19    0.83   0 
   3   3 -16    3.88    1.23   0 
   3   4   6  560.84    2.82   0 
   3   5   7    1.35    1.02   0 
   4   3   0    1.70    0.37   0 
   4   4   3    1.86    0.62   0 
   5   4 -11   16.09    0.76   0 
 -10   1  14    7.04    1.36   0 
  -9   2  16    4.03    1.65   0 
  -7  -1 -13   13.17    1.57   0 
  -7   3  17   29.98    1.83   0 
  -6  -1 -13    9.17    1.48   0 
  -6   2  15   86.35    1.84   0 
  -5  -1 -12   96.05    1.71   0 
  -5  -1   4  748.91    1.31   0 
  -5   3  16  101.05    2.17   0 
  -5   4  17   54.69    2.07   0 
  -4   3  15   10.90    1.46   0 
  -3   0 -16   99.71    2.04   0 
  -2   5  15   13.99    1.66   0 
  -1   3  12  213.54    2.17   0 
   1   1 -14   16.13    1.11   0 
   1   1   3  405.66    1.33   0 
   1   2 -18   22.21    1.75   0 
   1   4  10  185.60    2.14   0 
   1   5  11   42.84    1.54   0 
   2   1 -11    1.55    0.80   0 
   2   2 -16   25.40    1.43   0 
   2   2   4  374.91    1.63   0 
   2   5   9  130.37    2.04   0 
   3   2 -13  138.35    1.69   0 
   4   4 -16    0.83    1.26   0 
   4   5   4   59.58    1.21   0 
   5   5 -14   10.03    1.15   0 
 -12   0  10   15.21    1.06   0 
 -10  -1   6    7.55    0.51   0 
  -8  -1   6  197.42    1.04   0 
  -7   1  13    4.82    1.14   0 
  -7   2  15   13.60    1.51   0 
  -6  -1   5   39.09    0.48   0 
  -5  -1 -13   37.49    1.63   0 
  -5   0 -18  227.02    3.56   0 
  -5   1  12    1.88    0.82   0 
  -5   2  14   -2.42    1.25   0 
  -4  -1 -12    9.84    1.05   0 
  -4   0   8  622.68    2.25   0 
  -4   4  16    0.60    1.42   0 
  -3   3  14    4.96    1.15   0 
  -2  -1  -7  159.81    1.38   0 
  -2  -1  -6 1925.33    3.90   0 
  -2  -1  -5  941.83    2.53   0 
  -2  -1  -4 1065.46    2.46   0 
  -2   1 -19   42.09    1.93   0 
  -1   0 -14 1608.61    5.75   0 
  -1   1 -18   40.93    1.74   0 
   0   2 -20  105.35    2.67   0 
   0   5  12   52.28    1.91   0 
   1   1 -15  535.81    3.44   0 
   1   6  11    1.96    1.35   0 
   2   3 -19    2.99    1.65   0 
   2   4   8  212.50    1.99   0 
   3   3 -17    1.36    1.32   0 
   3   6   7    7.71    1.22   0 
   4   6   4    6.64    1.14   0 
   5   4 -12  131.62    1.47   0 
  -9  -1   6    0.08    0.47   0 
  -7  -1 -14   36.49    1.72   0 
  -7   0  10  217.81    1.69   0 
  -6  -1 -14   27.61    1.56   0 
  -4  -1 -13   45.00    1.62   0 
  -4   0 -18   -0.64    1.79   0 
  -4   2  13   32.72    1.20   0 
  -3  -1 -11  179.44    1.95   0 
  -2  -1  -8   16.34    0.73   0 
  -2  -1  -3    1.32    0.40   0 
  -2   0 -16   14.13    1.30   0 
  -2   2  11   76.39    1.32   0 
  -1   1   7  809.87    2.59   0 
   0   0 -12 1231.79    4.29   0 
   0   3  10   -0.88    0.82   0 
   0   4  11  112.61    1.95   0 
   0   6  12    3.33    1.77   0 
   1   2 -19   16.64    1.84   0 
   1   2   6 2979.36    5.07   0 
   1   3   8   38.03    1.08   0 
   3   2 -14   50.88    1.32   0 
   3   5   6  299.98    2.39   0 
   4   3 -14   34.72    1.24   0 
   5   4 -13   79.62    1.37   0 
 -11   0  10   78.88    1.37   0 
 -11   1  13    8.03    1.31   0 
 -10   1  13   77.64    1.79   0 
  -9   1  13   34.41    1.39   0 
  -9   2  15   47.03    1.88   0 
  -8   0  10  106.06    1.35   0 
  -8   2  15    5.08    1.22   0 
  -7  -1 -15   12.77    1.80   0 
  -7   3  16   20.43    1.62   0 
  -6  -1 -15   15.68    1.74   0 
  -6   2  14   39.32    1.60   0 
  -5  -1 -14   13.31    1.30   0 
  -5   3  15    2.06    1.18   0 
  -5   4  16    0.04    1.44   0 
  -3  -1 -12  994.35    4.34   0 
  -3   5  15    7.54    1.56   0 
  -2  -1  -9   60.14    1.11   0 
  -2   5  14   85.33    2.18   0 
  -1   1 -19   81.51    2.22   0 
  -1   3  11    1.25    0.95   0 
   0   1 -18   11.55    1.60   0 
   0   1   5    2.10    0.45   0 
   1   1 -16  166.75    2.27   0 
   1   5  10  269.61    2.66   0 
   2   1 -13   75.28    1.34   0 
   2   5   8  249.72    2.44   0 
   3   2 -15  196.97    2.15   0 
   3   3 -18    2.94    1.43   0 
   3   3   3  135.04    1.15   0 
   3   4   5   52.64    1.11   0 
   4   3 -15   10.27    1.08   0 
 -10   0  10    3.52    0.91   0 
  -9   0  10  244.94    1.92   0 
  -8  -2  -5   12.18    0.85   0 
  -8   3  16   -1.23    1.70   0 
  -6   4  16   -2.25    1.83   0 
  -5  -1 -15   58.88    1.96   0 
  -4  -1 -14    9.46    1.20   0 
  -4   4  15    3.51    1.38   0 
  -3  -1 -13   61.81    1.67   0 
  -3   0 -18  491.29    4.27   0 
  -3   3  13  302.24    2.72   0 
  -2  -1 -10 1207.27    4.06   0 
  -2  -1  -2  190.30    0.85   0 
  -2   1   8  136.21    1.30   0 
  -2   4  13   98.31    1.88   0 
  -1   0 -16  135.57    2.31   0 
  -1   1 -20   24.61    2.16   0 
  -1   2   9 1418.53    4.19   0 
  -1   4  12   14.41    1.18   0 
   0   0 -14  436.80    3.02   0 
   0   5  11  300.60    3.03   0 
   1   0  -8   42.04    0.79   0 
   1   0  -6  391.07    1.58   0 
   1   2 -20   21.77    1.98   0 
   1   4   9    4.56    0.95   0 
   1   6  10   36.45    1.64   0 
   2   1 -14   50.02    1.42   0 
   2   2 -18   -0.68    1.37   0 
   2   4   7  639.39    3.15   0 
   2   6   8    1.50    1.32   0 
   4   2  -9   32.67    0.75   0 
   4   2  -8    9.34    0.56   0 
   4   2  -7   11.77    0.51   0 
   4   3  -1   45.47    0.50   0 
   4   6   3   97.13    1.61   0 
   5   4 -14    1.72    1.00   0 
   5   6  -1   55.79    1.05   0 
  -9  -2  -6   77.57    1.32   0 
  -9  -2  -4   55.99    1.05   0 
  -9  -2  -3    3.76    0.64   0 
  -8  -2  -7   28.48    1.07   0 
  -8  -2  -6   10.19    0.84   0 
  -8  -2  -4   94.84    1.14   0 
  -8  -2  -3 1052.73    2.99   0 
  -7  -2  -6   -0.43    0.71   0 
  -7  -2  -5  760.18    2.90   0 
  -7  -2  -4  194.71    1.48   0 
  -7   1  12   94.75    1.59   0 
  -7   2  14   -1.48    1.28   0 
  -6  -1 -16    6.00    1.66   0 
  -6   3  15   13.57    1.42   0 
  -5   0   8  795.56    2.59   0 
  -5   1  11    2.99    0.79   0 
  -5   2  13   22.59    1.17   0 
  -4  -1 -15   86.80    2.10   0 
  -4   5  15   22.64    2.18   0 
  -3   0   6   43.92    0.61   0 
  -2  -1 -11  548.19    2.96   0 
  -2   0 -18    0.78    1.66   0 
   1   0 -10  165.98    1.47   0 
   1   1 -17   41.09    1.49   0 
   3   2 -16    5.09    1.18   0 
   4   2 -10   33.01    0.81   0 
   4   3 -16   40.59    1.40   0 
 -11  -1   5    1.61    0.47   0 
 -10  -2  -7   22.84    1.28   0 
 -10  -2  -5   10.97    0.95   0 
 -10  -2  -3   30.34    0.89   0 
  -9  -2  -8    1.10    0.99   0 
  -9  -2  -7    2.42    0.88   0 
  -9  -2  -2    1.37    0.55   0 
  -8  -2  -9   45.19    1.39   0 
  -8  -2  -8    0.31    0.99   0 
  -8  -2  -2   39.32    0.74   0 
  -8   2  14    3.94    1.38   0 
  -7  -2  -8    7.28    0.97   0 
  -7  -2  -7   -1.81    0.79   0 
  -7  -2  -3  619.80    2.21   0 
  -6  -2  -6  127.97    1.38   0 
  -5  -1 -16  125.70    2.41   0 
  -5   3  14   -0.39    1.16   0 
  -5   4  15   31.86    1.67   0 
  -3  -1 -14    9.85    1.13   0 
  -3   2  11  122.13    1.59   0 
  -2  -1 -12    1.28    1.01   0 
  -2   5  13   16.10    1.55   0 
  -1   6  12  215.58    3.22   0 
   0   2   7   22.88    0.74   0 
   1   0 -12  195.13    1.87   0 
   1   5   9   13.62    1.22   0 
   1   6   9    5.75    1.45   0 
   2   1 -15  104.43    1.69   0 
   2   3   5    5.68    0.68   0 
   2   5   7   68.94    1.50   0 
   3   4   4   39.07    0.98   0 
   3   5   5   -0.59    0.90   0 
   3   6   5   84.41    1.74   0 
   4   2 -11  365.94    2.05   0 
   4   5   2    9.60    0.82   0 
   4   7   2    8.63    1.24   0 
   5   3 -10  149.40    1.26   0 
   5   3  -9 1428.92    3.05   0 
   5   3  -8 1851.92    3.04   0 
 -11   1  12    9.69    1.31   0 
 -10  -2  -2   37.52    0.82   0 
  -9  -2  -9    9.70    1.20   0 
  -8  -2 -10   17.40    1.32   0 
  -8   3  15    4.01    1.74   0 
  -7  -2 -10    3.98    1.11   0 
  -7  -2  -9   15.17    1.10   0 
  -7  -1   5   57.00    0.57   0 
  -6  -2  -9   80.74    1.49   0 
  -6  -2  -8    2.09    0.94   0 
  -6  -2  -7    5.72    0.71   0 
  -6  -2  -5  313.43    1.85   0 
  -6  -2  -4  841.48    2.68   0 
  -6   1  11    5.50    1.00   0 
  -6   2  13   10.52    1.09   0 
  -5  -1 -17   26.92    2.05   0 
  -4  -1 -16   10.83    1.43   0 
  -4   3  13    5.15    1.13   0 
  -4   4  14   50.38    1.78   0 
  -3  -1 -15    3.91    1.14   0 
  -3   4  13    2.60    1.40   0 
  -2  -1 -13  621.54    3.52   0 
  -1  -1  -9   47.01    0.96   0 
  -1  -1  -8 1059.27    3.26   0 
  -1  -1  -7  708.18    2.51   0 
  -1  -1  -6  143.79    1.20   0 
  -1   0 -18   -1.25    1.49   0 
  -1   1   6  179.15    1.22   0 
  -1   3  10  146.13    1.74   0 
  -1   4  11   10.62    1.07   0 
   0   0 -16  522.61    3.82   0 
   0   1 -20   15.18    1.73   0 
   1   0  -4   75.44    0.65   0 
   1   2   5  810.58    2.51   0 
   1   4   8   66.88    1.44   0 
   2   6   7    0.98    1.28   0 
   3   1 -10   62.95    1.00   0 
   3   1  -9   17.31    0.69   0 
   3   1  -7  181.95    1.14   0 
   4   2 -12    6.85    0.80   0 
   4   3 -17   16.25    1.37   0 
   4   6   2    6.70    1.01   0 
   5   3 -11   92.41    1.13   0 
 -11  -2  -5   10.27    0.99   0 
 -11  -2  -4   -1.47    0.86   0 
 -11  -2  -3   10.44    0.83   0 
 -10  -2  -9    3.30    1.22   0 
  -9  -2 -10   18.09    1.45   0 
  -8  -2 -11   20.24    1.47   0 
  -7  -2  -2  704.47    2.10   0 
  -6  -2  -3  372.84    1.67   0 
  -6   3  14    6.39    1.44   0 
  -6   4  15    6.92    1.54   0 
  -5  -2  -8  198.28    1.84   0 
  -5  -2  -7  132.53    1.48   0 
  -4  -1 -17    8.75    1.71   0 
  -4   5  14  244.44    3.39   0 
  -3  -1 -16    1.29    1.37   0 
  -2  -1 -14  150.35    2.01   0 
  -1  -1 -11   71.66    1.42   0 
  -1  -1  -5 1679.64    3.27   0 
  -1   2   8  381.62    2.17   0 
   0   1   4  731.57    1.97   0 
   0   6  10   22.55    1.75   0 
   1   0 -14 1893.70    5.84   0 
   1   1 -19    3.32    1.41   0 
   2   2 -20   15.22    1.56   0 
   3   1 -12   -0.81    0.88   0 
   3   1 -11    1.62    0.65   0 
   3   2 -18   38.84    1.65   0 
   3   3   2  185.92    1.20   0 
   3   7   4    1.07    1.39   0 
   4   3 -18   31.64    1.55   0 
   5   3 -12    1.00    0.74   0 
   5   3  -7  152.51    0.80   0 
   5   6  -2    9.29    0.71   0 
  -9  -2 -11    9.55    1.44   0 
  -8  -2 -12  108.29    2.22   0 
  -8  -2  -1  124.00    0.90   0 
  -7  -2 -12   84.87    1.96   0 
  -7   1  11    2.89    1.00   0 
  -7   2  13  229.09    2.37   0 
  -6  -2 -11    0.15    1.14   0 
  -6   0   8   16.38    0.72   0 
  -5  -2 -10  393.77    2.78   0 
  -5  -2  -9   51.75    1.30   0 
  -5  -2  -6    1.89    0.59   0 
  -5  -2  -5    1.07    0.58   0 
  -5   4  14    2.22    1.35   0 
  -3   5  13   60.13    1.93   0 
  -2   0 -20   40.86    2.03   0 
  -2   0   4 2130.78    2.80   0 
  -2   5  12   43.70    1.72   0 
  -2   6  12   77.69    2.44   0 
  -1   5  11    6.08    1.25   0 
  -1   6  11    4.00    1.49   0 
   0   3   8  166.30    1.62   0 
   0   4   9  340.17    2.65   0 
   1   5   8   12.87    1.28   0 
   1   6   8    3.33    1.33   0 
   2   1 -17  247.55    2.66   0 
   2   7   6   13.63    1.57   0 
   3   1 -13   56.79    1.31   0 
   3   1  -6  282.15    1.19   0 
   3   5   4    2.94    0.87   0 
   4   2 -14   10.39    0.99   0 
   4   7   1    2.71    1.14   0 
   5   3 -13    9.01    0.93   0 
   5   4 -17   53.93    1.78   0 
   5   4  -4   66.39    0.47   0 
   6   5 -11    0.24    0.58   0 
   6   5 -10    0.71    0.47   0 
 -12  -1   4   57.89    0.71   0 
 -11  -2  -2    5.75    0.69   0 
  -8  -2 -13    8.38    1.64   0 
  -8  -1   5   88.25    0.73   0 
  -8   2  13    1.85    1.08   0 
  -7  -2 -13   16.85    1.61   0 
  -7   3  14    4.68    1.31   0 
  -5  -2 -11   64.35    1.57   0 
  -5  -2  -4   97.42    1.01   0 
  -4  -1 -18   48.82    2.06   0 
  -4   1   9    2.13    0.59   0 
  -4   4  13   16.44    1.33   0 
  -3  -1 -17    4.62    1.32   0 
  -3   1   8    3.73    0.70   0 
  -3   2  10   35.61    1.06   0 
  -2  -1 -16   -0.30    1.37   0 
  -2  -1  -1  978.86    1.52   0 
  -2   2   9  395.38    2.32   0 
  -1  -1 -13  570.23    3.30   0 
  -1  -1  -4  693.20    1.95   0 
  -1   0 -20   -0.71    1.76   0 
  -1   3   9    3.10    0.98   0 
  -1   4  10   69.65    1.62   0 
   0   0 -18   24.81    1.50   0 
   1   1 -20   24.18    1.71   0 
   1   3   6   15.10    0.79   0 
   2   1 -18   39.70    1.75   0 
   2   5   6    0.37    0.99   0 
   2   6   6   65.52    1.68   0 
   3   4   3  156.34    1.43   0 
   3   6   4   57.08    1.44   0 
   4   2 -15   91.67    1.65   0 
   4   3 -19    0.52    1.50   0 
   5   3 -14    0.75    0.85   0 
   6   5 -12    3.07    0.72   0 
 -12   0   8   88.05    1.40   0 
 -11   1  11  157.05    2.04   0 
 -10  -1   5    6.91    0.47   0 
 -10   2  13    0.31    1.21   0 
  -9   1  11   15.28    1.12   0 
  -9   3  14   51.73    2.09   0 
  -8   1  11   54.44    1.32   0 
  -7  -2  -1  117.18    0.82   0 
  -6  -2 -13   60.91    1.71   0 
  -6  -2  -2   11.20    0.51   0 
  -6   2  12  627.21    3.45   0 
  -6   4  14   -0.84    1.41   0 
  -5  -2 -12   11.51    1.07   0 
  -4  -2  -9 1316.97    4.40   0 
  -4  -2  -8  131.41    1.54   0 
  -3  -1 -18   -0.26    1.41   0 
  -3   3  11  100.22    1.71   0 
  -3   4  12   79.12    1.73   0 
  -2  -1 -17   -1.92    1.47   0 
  -2   3  10  609.65    3.27   0 
  -2   4  11    3.92    1.06   0 
  -1  -1 -14  107.79    1.76   0 
   0   2   6    3.34    0.57   0 
   0   5   9  113.76    1.88   0 
   0   6   9   34.78    1.76   0 
   1   0 -16  661.73    3.90   0 
   1   4   7  262.55    2.10   0 
   2   1 -19    2.11    1.56   0 
   2   2   2   95.61    0.76   0 
   2   3   4   31.95    0.71   0 
   2   4   5   63.35    1.20   0 
   3   1 -15  194.35    2.19   0 
   4   2 -16   23.42    1.28   0 
   5   3 -15    2.07    0.95   0 
   6   5 -13   42.29    1.04   0 
 -10   1  11   20.47    1.13   0 
  -9  -1   5   12.39    0.48   0 
  -7   0   8   13.06    0.71   0 
  -7   2  12  114.63    1.85   0 
  -7   4  14   12.19    1.88   0 
  -6  -2 -14    2.53    1.24   0 
  -6  -1   4  254.92    0.87   0 
  -6   1  10   72.58    1.22   0 
  -5  -2 -14   43.74    1.78   0 
  -5  -2 -13   69.02    1.68   0 
  -5  -2  -3    1.68    0.49   0 
  -5   2  11   21.70    1.23   0 
  -5   4  13   88.00    2.15   0 
  -4  -2 -11  344.39    2.62   0 
  -4  -2  -6   97.39    1.16   0 
  -4   0   6 1698.72    3.17   0 
  -3  -1 -19   77.49    2.49   0 
  -3   5  12    2.20    1.30   0 
  -3   6  12   46.95    2.29   0 
  -2   5  11   11.45    1.44   0 
  -2   6  11   35.77    2.07   0 
  -1  -1 -15   34.40    1.39   0 
  -1   5  10    8.10    1.17   0 
   0  -1 -10   69.36    1.24   0 
   0  -1  -9   10.03    0.80   0 
   1   2   4   34.65    0.71   0 
   2   0 -12  503.04    2.73   0 
   2   0 -10  129.36    1.30   0 
   2   0  -8   25.50    0.75   0 
   2   7   5   -1.19    1.42   0 
   3   1 -16  122.35    1.97   0 
   3   1  -5   78.42    0.62   0 
   3   2 -20   62.13    2.00   0 
   3   2  -1  829.45    1.23   0 
   5   3 -16   90.33    1.64   0 
   5   3  -6    5.13    0.26   0 
   5   5  -3   11.42    0.52   0 
   5   6  -3   28.07    0.80   0 
 -11  -2  -1    0.64    0.50   0 
 -11   0   8   49.23    1.12   0 
  -9  -2   0    3.06    0.37   0 
  -8   4  14   94.89    2.59   0 
  -6  -2 -15    1.87    1.37   0 
  -5  -2 -15   13.68    1.64   0 
  -5   3  12    1.68    1.21   0 
  -4  -2 -13   -1.36    1.25   0 
  -4  -2  -5    1.96    0.56   0 
  -4   4  12   36.70    1.64   0 
  -2  -1 -18    0.51    1.34   0 
  -1   0   2 9999.99    4.21   0 
   0  -1 -13   15.79    1.18   0 
   0  -1  -8   31.76    0.81   0 
   0   0 -20   52.18    1.96   0 
   0   3   7   79.73    1.26   0 
   1   0 -18   53.62    1.90   0 
   1   5   7   35.57    1.21   0 
   1   6   7   46.44    1.46   0 
   2   0 -14    4.32    1.10   0 
   2   5   5    9.91    0.99   0 
   2   6   5   -0.14    1.10   0 
   3   1 -17   -3.64    1.30   0 
   3   5   3  113.98    1.44   0 
   3   6   3    0.27    1.00   0 
   4   2 -18   35.82    1.60   0 
   4   3  -2   87.01    0.55   0 
   5   3 -17   15.69    1.35   0 
 -12   1  10   28.83    1.39   0 
 -11   2  12   18.20    1.63   0 
 -10   0   8   22.16    0.91   0 
 -10   2  12   82.86    1.88   0 
  -9   0   8   17.18    0.85   0 
  -9   2  12   18.75    1.48   0 
  -8  -2   0    2.34    0.34   0 
  -8   0   8    2.03    0.65   0 
  -8   2  12  180.79    2.14   0 
  -7   1  10  308.43    2.20   0 
  -6  -2 -16   50.26    2.16   0 
  -5   1   9   31.01    0.87   0 
  -4  -2 -14   22.94    1.31   0 
  -4   2  10   34.66    1.05   0 
  -4   3  11   64.05    1.58   0 
  -3  -2 -12    0.70    1.16   0 
  -3  -2 -11  465.56    3.00   0 
  -3  -2 -10  541.90    2.96   0 
  -3  -2  -9   14.03    0.89   0 
  -3  -2  -8   32.35    1.03   0 
  -2  -1 -19   39.55    1.85   0 
  -2   4  10   11.26    1.23   0 
  -1  -1 -17   49.28    1.66   0 
  -1  -1  -3  426.50    1.37   0 
   0  -1 -14    1.19    0.95   0 
   0   5   8   41.56    1.54   0 
   0   6   8    1.17    1.45   0 
   2   1 -21   26.91    2.05   0 
   6   4 -12   43.86    0.92   0 
 -12  -2  -2    1.23    0.60   0 
 -11   1  10  193.28    2.23   0 
 -10   3  13    1.48    1.65   0 
  -9   3  13   -3.49    1.30   0 
  -5  -2 -16   15.74    1.55   0 
  -4  -2 -15   21.31    1.38   0 
  -4  -2  -4    2.56    0.51   0 
  -4   5  12    0.30    1.38   0 
  -3  -2 -13  213.55    2.37   0 
  -3  -2  -7    0.60    0.61   0 
  -3   1   7  182.48    1.39   0 
  -3   5  11    5.52    1.53   0 
  -3   6  11  108.97    2.59   0 
  -2   5  10   30.08    1.58   0 
  -2   6  10  101.33    2.42   0 
  -1  -1 -18   42.40    1.72   0 
  -1   3   8   60.96    1.17   0 
  -1   6   9   11.14    1.62   0 
   0  -1 -15    1.61    1.03   0 
   0  -1  -6 1984.35    3.77   0 
   1   4   6   -0.84    0.78   0 
   2   0 -16   34.12    1.30   0 
   2   7   4   11.04    1.44   0 
   3   1 -19    9.87    1.60   0 
   3   4   2   98.73    1.11   0 
   4   2 -19  172.80    2.60   0 
   6   4 -13   10.59    0.83   0 
   6   4 -11   42.08    0.77   0 
 -10  -2   0    5.05    0.33   0 
  -8   4  13   74.45    2.30   0 
  -7   2  11  196.38    2.20   0 
  -6  -2  -1    7.86    0.38   0 
  -6   1   9    6.03    0.86   0 
  -5  -2 -17    1.13    1.53   0 
  -5  -2  -2   55.43    0.65   0 
  -5  -1   3  189.27    0.61   0 
  -4  -2 -16    3.14    1.34   0 
  -3  -2 -14    4.12    1.15   0 
  -3  -2  -6   84.43    1.04   0 
  -1  -1 -19   76.38    2.18   0 
   0  -1 -17   27.06    1.59   0 
   0  -1 -16   19.18    1.26   0 
   0   1   3  212.88    1.05   0 
   0   2   5 1788.69    3.74   0 
   0   7   7    0.70    1.40   0 
   1   0 -20   14.14    1.62   0 
   1   6   6  140.64    2.12   0 
   2   0  -6  154.53    1.02   0 
   2   3   3  492.06    2.00   0 
   2   4   4   -0.43    0.75   0 
   3   6   2   54.98    1.40   0 
   4   1 -13  261.01    2.09   0 
   4   1 -12    5.53    0.86   0 
   4   1 -11   81.56    1.15   0 
   4   2 -20    4.98    1.71   0 
   5   2 -13   23.95    1.01   0 
   5   2 -12    2.00    0.79   0 
   5   6  -4    1.01    0.68   0 
   6   4 -15    5.74    1.02   0 
   6   4 -10    1.23    0.48   0 
 -11  -1   4    2.26    0.56   0 
  -7   3  12   15.59    1.28   0 
  -6   4  12   41.48    1.83   0 
  -5   3  11   88.57    1.62   0 
  -4  -2 -17   25.62    1.73   0 
  -4   4  11   13.91    1.24   0 
  -3  -2 -16   22.46    1.76   0 
  -3  -2  -5   26.68    0.72   0 
  -2  -2 -12    7.45    0.95   0 
  -2  -2 -11   17.81    0.98   0 
  -2  -2 -10  358.68    2.38   0 
  -1  -1 -20   28.95    2.07   0 
   0   4   7   49.72    1.18   0 
   0   6   7   80.53    1.89   0 
   1  -1 -12  125.26    1.68   0 
   1  -1 -11   16.25    1.01   0 
   2   0 -18    3.82    1.26   0 
   2   5   4  108.43    1.54   0 
   3   1 -20   70.47    2.07   0 
   3   5   2    1.67    0.78   0 
   4   1 -14    6.02    0.86   0 
   4   1 -10   63.33    0.97   0 
   4   4  -1   20.29    0.59   0 
   5   2 -15  161.10    1.89   0 
   5   2 -11   19.13    0.74   0 
   6   4 -16    0.16    1.06   0 
 -12   1   9   12.06    1.31   0 
 -11   2  11    2.97    1.43   0 
 -10   2  11   10.28    1.39   0 
 -10   3  12    5.82    1.67   0 
  -9   2  11  215.22    2.39   0 
  -9   3  12   45.13    1.91   0 
  -8   2  11  369.89    2.78   0 
  -8   3  12   47.03    1.62   0 
  -7  -2   0   13.37    0.35   0 
  -7  -1   4  407.67    1.21   0 
  -5   0   6   33.62    0.66   0 
  -4  -2 -18    5.20    1.59   0 
  -4  -2  -3    0.81    0.41   0 
  -4   2   9   33.15    0.97   0 
  -4   3  10   78.79    1.60   0 
  -4   5  11   23.33    1.50   0 
  -3  -2 -17    7.66    1.46   0 
  -3   4  10    9.13    1.12   0 
  -2  -2 -15    4.60    1.32   0 
  -2  -2 -14   82.14    1.68   0 
  -2  -2  -8   -0.77    0.63   0 
  -1   2   6  459.86    2.12   0 
  -1   4   8   46.68    1.22   0 
  -1   6   8    5.54    1.54   0 
   0  -1 -19    5.41    1.59   0 
   0  -1  -5    2.87    0.47   0 
   0   3   6   -0.55    0.61   0 
   0   5   7  100.35    1.70   0 
   1  -1 -15  544.66    3.54   0 
   1  -1 -14   17.18    1.14   0 
   1  -1 -13   23.11    1.06   0 
   2   7   3    2.83    1.32   0 
   3   0 -12  106.60    1.47   0 
   4   1 -17   83.73    1.82   0 
   4   1 -16   44.88    1.33   0 
   5   2 -17   97.94    1.89   0 
   5   2 -16   38.73    1.38   0 
   5   2 -10  132.08    1.16   0 
   5   5  -4    7.69    0.49   0 
  -7   1   9  190.37    1.70   0 
  -7   4  12  144.88    2.44   0 
  -6   2  10   10.85    0.98   0 
  -5   1   8    1.51    0.60   0 
  -5   4  11   19.97    1.49   0 
  -4  -1   2  191.85    0.42   0 
  -3  -2 -18   -0.08    1.48   0 
  -3   3   9  231.96    2.12   0 
  -3   5  10   69.47    1.71   0 
  -2  -2 -16   15.79    1.34   0 
  -2  -2  -7   15.60    0.79   0 
  -2   2   7   74.89    1.04   0 
  -2   3   8   95.09    1.47   0 
  -2   5   9   22.18    1.29   0 
  -1   3   7   31.15    0.95   0 
   0  -1 -20   17.05    1.93   0 
   0   7   6   35.53    1.62   0 
   1  -1 -16  173.42    2.28   0 
   1  -1  -9   56.88    0.99   0 
   1   4   5  254.89    1.96   0 
   1   6   5    6.24    1.24   0 
   2   0 -20   36.30    1.75   0 
   3   0 -16  152.71    2.16   0 
   3   0 -14  112.01    1.62   0 
   3   1  -4 1631.79    1.99   0 
   4   1 -18   78.17    1.86   0 
   5   2 -18    9.22    1.30   0 
   5   2  -9   23.53    0.67   0 
   6   4  -9    8.33    0.36   0 
  -9   4  12   74.41    2.34   0 
  -8   4  12   61.68    1.95   0 
  -7   5  12    9.59    1.59   0 
  -5   5  11    8.80    1.43   0 
  -3  -2  -4  134.15    1.06   0 
  -1  -2 -14    1.38    1.18   0 
  -1  -2 -13   86.18    1.71   0 
  -1  -2 -12    1.96    1.06   0 
  -1  -2 -11   25.10    1.17   0 
  -1  -1  -2 1154.73    1.94   0 
  -1   1   4  280.20    1.31   0 
  -1   7   7   30.34    1.65   0 
   1  -1 -18   45.56    1.88   0 
   1  -1 -17   40.26    1.49   0 
   1  -1  -8  634.69    2.47   0 
   1   3   4  432.20    2.03   0 
   1   7   4   16.47    1.48   0 
   2   4   3   85.35    1.17   0 
   2   6   3  116.64    1.76   0 
   3   0 -10 1313.53    3.69   0 
   3   6   1   55.31    1.36   0 
   4   1 -19   14.88    1.62   0 
   4   1  -8  147.61    1.10   0 
   5   2 -19   21.72    1.58   0 
   6   3 -15   15.39    1.06   0 
   6   3 -14    7.28    0.91   0 
   6   3 -13   16.24    0.88   0 
 -10   1   9   19.45    1.13   0 
  -9  -3 -10   18.58    1.52   0 
  -9  -3  -9   17.66    1.35   0 
  -9   1   9    4.37    0.92   0 
  -8  -3 -12    8.33    1.49   0 
  -8  -3 -11   14.34    1.47   0 
  -8  -3 -10  146.73    2.17   0 
  -8  -3  -9  362.86    2.86   0 
  -8  -3  -8   32.62    1.30   0 
  -8   3  11    7.80    1.44   0 
  -7  -3 -13   -3.85    1.39   0 
  -7  -3 -11   54.51    1.65   0 
  -7  -3 -10   -1.10    1.13   0 
  -7  -3  -9  203.50    2.20   0 
  -7   2  10  458.83    2.88   0 
  -6  -3 -12   17.96    1.41   0 
  -6  -3 -11    7.33    1.24   0 
  -6   4  11   42.10    1.57   0 
  -5   2   9   25.03    1.05   0 
  -5   3  10  147.77    1.88   0 
  -4   1   7  126.21    1.18   0 
  -4   4  10   54.28    1.50   0 
  -4   5  10   44.16    1.79   0 
  -4   6  10  179.96    2.80   0 
  -3   0   4   16.93    0.44   0 
  -3   6   9   22.09    1.83   0 
  -1  -2 -16   15.41    1.48   0 
  -1  -2 -15    2.82    1.11   0 
  -1  -2 -10    3.99    0.77   0 
  -1  -2  -9  231.18    1.87   0 
   0  -1  -4  748.42    2.01   0 
   0   4   6  115.98    1.49   0 
   0   6   6   17.46    1.25   0 
   1  -1 -19    5.04    1.68   0 
   1  -1  -7  879.54    2.73   0 
   2   5   3    1.39    0.84   0 
   2   7   2   14.82    1.34   0 
   3   0 -18  176.93    2.45   0 
   3   7   0   32.81    1.30   0 
   4   1 -20   13.73    1.76   0 
   5   6  -5   42.97    0.86   0 
   6   3 -17    9.09    1.28   0 
   6   3 -16    0.25    1.00   0 
   6   3 -12   91.52    1.09   0 
 -11   2  10   71.34    1.85   0 
 -10  -1   4   41.03    0.63   0 
 -10   2  10   13.46    1.36   0 
 -10   3  11    3.09    1.63   0 
  -9  -3  -8   62.88    1.56   0 
  -9   2  10   44.79    1.46   0 
  -9   3  11   37.36    1.70   0 
  -8  -3  -7   14.54    1.08   0 
  -8   2  10    5.41    0.98   0 
  -7  -3  -8   83.68    1.51   0 
  -7   4  11   38.57    1.89   0 
  -6  -3 -14   -0.49    1.59   0 
  -6  -3 -13    1.26    1.40   0 
  -6  -3 -10   93.38    1.62   0 
  -6  -3  -9   44.71    1.34   0 
  -6   0   6   13.96    0.63   0 
  -6   1   8  266.52    1.86   0 
  -5  -3 -12   92.12    1.90   0 
  -4  -2  -2    4.92    0.38   0 
  -2  -2 -19    1.25    1.55   0 
  -2   1   5   28.91    0.62   0 
  -2   4   8  345.76    2.56   0 
  -2   6   8   40.02    1.60   0 
  -1   4   7   17.59    0.98   0 
  -1   5   7  196.70    2.29   0 
   0   7   5    4.60    1.54   0 
   1  -1 -20   22.39    1.93   0 
   2  -1 -14   49.01    1.46   0 
   2  -1 -13   71.52    1.47   0 
   2   3   2  705.51    2.24   0 
   3   5   1   11.25    0.81   0 
   5   2  -8   18.90    0.54   0 
   6   3 -11   95.68    1.01   0 
 -12  -1   3   61.94    0.81   0 
 -12   0   6   12.62    0.96   0 
 -12   1   8   -0.70    1.11   0 
  -9  -3  -7   80.73    1.53   0 
  -9  -1   4    4.11    0.45   0 
  -8   4  11   14.79    1.81   0 
  -7  -3  -7    9.03    0.94   0 
  -7   5  11   -1.09    1.50   0 
  -6  -3  -8  116.44    1.64   0 
  -5  -3 -14    0.00    1.44   0 
  -5  -3 -13    3.04    1.16   0 
  -5  -3 -10   15.75    1.16   0 
  -5  -3  -9  304.96    2.45   0 
  -5   4  10    5.44    1.17   0 
  -5   5  10    0.17    1.56   0 
  -5   6  10   12.52    1.66   0 
  -4   2   8   10.55    0.78   0 
  -2   5   8  328.89    2.79   0 
  -2   7   7   -0.66    1.43   0 
  -1  -2 -19   61.84    2.34   0 
  -1  -2 -18   -1.64    1.32   0 
  -1  -2  -8   52.78    0.98   0 
  -1   7   6   31.28    1.69   0 
   2  -1 -17  246.98    2.84   0 
   2  -1 -16  110.10    1.85   0 
   2  -1 -12    2.25    0.80   0 
   3   0 -20   15.11    1.56   0 
   3   0  -8  101.63    0.99   0 
   4   1  -7  121.86    0.92   0 
 -10  -3  -7   31.06    1.26   0 
  -9  -3  -6   23.75    1.11   0 
  -9   4  11    3.63    1.44   0 
  -8  -3  -6   17.28    0.96   0 
  -7  -3  -6  166.34    1.67   0 
  -7   1   8   48.46    1.13   0 
  -7   3  10   14.02    1.41   0 
  -6  -3  -7  474.79    2.67   0 
  -6   2   9  244.97    2.05   0 
  -5  -3 -16    2.76    1.76   0 
  -5  -3  -8  251.20    2.14   0 
  -4  -3 -15    0.97    1.53   0 
  -4  -3 -14   15.06    1.55   0 
  -4  -3 -13    3.44    1.33   0 
  -4   4   9  179.76    2.21   0 
  -4   6   9   71.35    2.02   0 
  -3   2   7   -0.53    0.73   0 
  -3   3   8  119.31    1.53   0 
  -2   3   7  148.68    1.55   0 
  -1  -2  -7  294.02    1.84   0 
  -1   2   5   11.09    0.72   0 
  -1   3   6  102.47    1.26   0 
   0  -2 -16   38.71    1.65   0 
   0  -2 -15   -0.49    1.09   0 
   0  -2 -14    4.86    1.01   0 
   0  -2 -13   -0.11    0.93   0 
   0  -2 -12    8.15    0.92   0 
   0  -2 -11   34.95    1.25   0 
   0   6   5   32.75    1.49   0 
   1  -1  -6  171.34    1.20   0 
   1   5   4  142.73    1.77   0 
   2   6   2  722.56    3.57   0 
   3   7  -1  133.94    1.87   0 
   4   4  -2   10.21    0.50   0 
   5   1 -17   89.45    1.86   0 
   5   1 -13   16.31    0.94   0 
   5   4  -5  120.38    0.63   0 
 -12   2   9    2.97    1.43   0 
 -11   0   6   -0.60    0.81   0 
 -11   3  10    9.97    1.71   0 
 -10   1   8   45.21    1.32   0 
  -8   1   8  103.99    1.44   0 
  -8   3  10  215.84    2.56   0 
  -7   0   6 1519.63    3.44   0 
  -6  -3  -6  826.32    3.23   0 
  -6  -2   0  218.12    0.74   0 
  -6   4  10   -0.58    1.14   0 
  -5   1   7  501.32    2.23   0 
  -5   3   9 1429.82    4.99   0 
  -4  -3 -16    2.32    1.66   0 
  -4  -3 -10   46.24    1.25   0 
  -4  -3  -9   -0.28    0.96   0 
  -3   6   8   57.15    1.85   0 
  -2   2   6   59.26    0.94   0 
  -1   6   6   -0.28    1.18   0 
   0  -2 -18    4.52    1.66   0 
   0  -2 -17   81.10    1.99   0 
   0   4   5   21.58    1.04   0 
   0   7   4   90.58    2.04   0 
   2  -1 -20   65.16    2.41   0 
   2  -1 -19    1.34    1.47   0 
   2   0  -4 2314.79    2.95   0 
   2   7   1   -0.67    1.17   0 
   4   0 -18   28.94    1.62   0 
   4   0 -16   71.92    1.55   0 
   4   0 -14   73.66    1.41   0 
   6   3 -10  284.17    1.34   0 
 -11   2   9    2.87    1.28   0 
 -10  -3  -6    2.79    0.91   0 
 -10   2   9    7.40    1.24   0 
 -10   3  10   30.14    1.53   0 
  -9  -3  -5   49.78    1.10   0 
  -9   1   8   35.12    1.11   0 
  -9   3  10   54.13    1.64   0 
  -8  -3  -5   14.16    0.85   0 
  -8   2   9  185.62    2.10   0 
  -7  -3  -5    7.30    0.80   0 
  -7   4  10    2.43    1.24   0 
  -7   5  10   14.23    1.56   0 
  -5  -3  -7  193.50    1.80   0 
  -5   2   8   19.86    0.87   0 
  -5   6   9    0.82    1.52   0 
  -4  -3  -8  259.71    2.09   0 
  -3  -3 -14   -1.29    1.17   0 
  -3  -3 -13   14.25    1.26   0 
  -3  -3 -12    3.43    1.25   0 
  -3  -3 -11   -1.75    1.14   0 
  -3   5   8    8.23    1.13   0 
  -2   4   7  103.58    1.56   0 
  -2   5   7   11.03    1.34   0 
  -2   7   6    2.46    1.48   0 
  -1  -2  -6 3099.92    5.22   0 
  -1   4   6   80.14    1.44   0 
  -1   5   6  646.33    3.63   0 
   0  -2 -19    4.13    1.52   0 
   0  -2  -9    0.63    0.92   0 
   1   3   3   87.35    1.03   0 
   2  -1 -21   27.63    2.19   0 
   2   4   2    6.81    0.71   0 
   3   4   0   59.93    0.88   0 
   3   5   0  421.65    2.22   0 
   4   0 -12  103.93    1.39   0 
   5   1 -11    1.99    0.77   0 
   5   5  -5   22.98    0.56   0 
   6   2 -17   48.56    1.48   0 
   6   2 -16    5.39    1.05   0 
   6   2 -14   38.56    1.16   0 
 -12   1   7   13.14    1.30   0 
 -10   0   6  102.09    1.25   0 
 -10   4  10   25.00    1.98   0 
  -9   0   6  881.30    2.93   0 
  -9   2   9   28.98    1.17   0 
  -9   4  10   73.14    2.23   0 
  -8   0   6  432.12    1.98   0 
  -8   4  10  278.88    2.97   0 
  -8   5  10   89.30    2.38   0 
  -6   3   9    0.19    0.99   0 
  -6   6   9   54.84    2.15   0 
  -5   4   9   54.10    1.51   0 
  -5   5   9   14.48    1.37   0 
  -4   1   6   31.43    0.77   0 
  -4   6   8    4.75    1.48   0 
  -3  -3 -10    0.63    1.03   0 
  -2  -2  -4  379.17    1.62   0 
   0  -2 -20   93.05    2.49   0 
   0  -1  -3  220.77    1.08   0 
   1  -2 -16   37.13    1.70   0 
   1  -2 -14   35.63    1.45   0 
   1   2   2 1038.52    2.28   0 
   1   7   2   26.55    1.48   0 
   3  -1 -17   -2.79    1.39   0 
   3  -1 -16  125.46    2.19   0 
   3  -1 -15  211.08    2.42   0 
   3  -1 -14   28.21    1.31   0 
   4   0 -20   56.26    1.96   0 
   5   6  -6    0.74    0.63   0 
   6   2 -19    3.73    1.36   0 
  -7   3   9  205.58    2.31   0 
  -6  -3  -5  621.61    2.55   0 
  -6  -1   3  774.21    1.44   0 
  -6   1   7  480.24    2.30   0 
  -6   2   8  101.39    1.53   0 
  -6   5   9    2.34    1.55   0 
  -5  -3  -6  159.50    1.53   0 
  -4  -3  -7  182.66    1.72   0 
  -4   2   7   13.09    0.86   0 
  -4   4   8  543.25    3.37   0 
  -4   5   8   23.80    1.53   0 
  -3   6   7    9.86    1.37   0 
  -3   7   6   17.65    2.01   0 
  -2  -3 -17    0.21    1.66   0 
  -2  -3 -16    1.53    1.56   0 
  -2  -3 -15    3.01    1.22   0 
  -2  -3 -14   21.55    1.33   0 
  -2   6   6   10.05    1.51   0 
  -1   6   5  181.58    2.39   0 
   0  -2  -8 1334.17    3.85   0 
   0   3   4   93.08    1.14   0 
   0   6   4   21.19    1.18   0 
   1  -2 -18   15.97    1.57   0 
   1  -2 -17   84.99    1.94   0 
   1  -2 -13  129.25    1.78   0 
   1  -2 -12    1.20    0.90   0 
   1  -1  -5  525.90    1.83   0 
   1   5   3   92.96    1.50   0 
   2   6   1   23.69    1.19   0 
   2   7   0  150.29    2.09   0 
   3  -1 -19   11.93    1.78   0 
   3  -1 -18  236.29    2.79   0 
   3  -1 -13   60.43    1.28   0 
   3  -1 -12   -1.64    0.92   0 
   3   6  -1  192.67    1.83   0 
   3   7  -2  122.38    1.75   0 
   4   0 -10  328.33    1.95   0 
   4   3  -3    1.62    0.29   0 
   5   2  -7  435.12    1.30   0 
   6   2 -12  637.26    2.60   0 
 -12   2   8   -0.28    1.36   0 
 -11  -1   3  100.26    0.95   0 
 -11   1   7   62.92    1.48   0 
 -11   3   9    0.52    1.58   0 
 -10   3   9   48.96    1.79   0 
  -8  -3  -4   45.47    0.89   0 
  -8   3   9   -2.02    1.37   0 
  -7   5   9   69.61    2.22   0 
  -5   6   8    1.14    1.43   0 
  -3  -3  -8    3.60    0.93   0 
  -3   1   5   74.50    0.92   0 
  -3   5   7   17.11    1.42   0 
  -2  -3 -18  100.30    2.59   0 
  -2  -3 -11    7.59    0.98   0 
  -2   3   6  131.82    1.42   0 
  -1   3   5  200.99    1.63   0 
   1  -2 -20   23.71    2.03   0 
   1  -2 -11   10.43    0.93   0 
   2   3   1  867.00    2.34   0 
   3  -1 -20   68.16    2.11   0 
   3  -1 -11    1.55    0.83   0 
   3   0  -6   48.36    0.70   0 
   4   1  -6   30.93    0.52   0 
   7   4 -15   10.65    0.89   0 
 -11   2   8   97.27    1.91   0 
 -10   1   7    2.74    1.04   0 
 -10   4   9   -0.92    1.77   0 
  -9  -3  -4  128.55    1.24   0 
  -9   3   9   23.23    1.40   0 
  -8   4   9    3.12    1.72   0 
  -8   5   9    0.02    1.63   0 
  -7  -3  -4   12.26    0.68   0 
  -7   1   7    5.98    0.70   0 
  -7   4   9  376.20    3.18   0 
  -6   6   8   -1.47    1.78   0 
  -5   5   8    2.86    1.38   0 
  -4  -3  -6  984.71    3.32   0 
  -4   0   4   19.08    0.51   0 
  -4   6   7   38.73    1.91   0 
  -3   2   6 1242.45    3.54   0 
  -3   4   7  970.89    4.13   0 
  -2  -3 -10   78.78    1.41   0 
  -2   1   4 6039.48    5.76   0 
  -2   4   6  421.83    2.72   0 
  -2   5   6   39.49    1.32   0 
  -1  -3 -17   58.96    2.13   0 
  -1  -3 -16    3.28    1.62   0 
  -1  -3 -14    0.52    1.32   0 
  -1  -2  -5  855.24    2.59   0 
  -1   1   3 3014.63    3.63   0 
  -1   5   5  584.85    3.39   0 
   0  -2  -7   20.08    0.76   0 
   0   2   3  394.57    1.63   0 
   0   4   4  119.42    1.48   0 
   1  -2 -10   65.60    1.20   0 
   1   6   2   16.91    1.20   0 
   1   7   1    7.97    1.35   0 
   2  -1  -7  829.67    2.65   0 
   2   5   1    8.99    0.91   0 
   6   2 -11  120.15    1.18   0 
 -13   0   4   41.09    1.24   0 
 -10  -3  -4   16.96    0.79   0 
 -10   2   8  150.48    2.06   0 
  -9   2   8    3.64    1.13   0 
  -9   4   9    3.60    1.44   0 
  -8   1   7   34.68    1.05   0 
  -8   2   8   75.77    1.40   0 
  -6  -3  -4    5.18    0.66   0 
  -6   3   8  200.05    2.17   0 
  -5   1   6  172.60    1.39   0 
  -5   2   7  436.90    2.44   0 
  -5   4   8   14.52    1.13   0 
  -4  -2  -1  189.11    0.86   0 
  -3  -3  -7    7.08    0.89   0 
  -3   6   6    5.02    1.51   0 
  -3   7   5   42.11    2.11   0 
  -2  -3  -9   76.57    1.40   0 
  -2   2   5   81.90    1.00   0 
  -1  -3 -13  120.95    1.90   0 
  -1  -3 -12   53.18    1.51   0 
  -1   2   4  220.23    1.39   0 
   0   6   3    3.41    1.15   0 
   0   7   2   16.04    1.52   0 
   2  -2 -18   -0.95    1.56   0 
   2  -2 -17    3.31    1.22   0 
   2  -2 -14  121.95    1.97   0 
   2   4   1   24.34    0.86   0 
   2   7  -1   55.01    1.65   0 
   3  -1 -10   65.15    1.09   0 
   3   7  -3   10.04    1.24   0 
   5   0 -20  167.10    2.89   0 
   5   0 -18  112.73    2.00   0 
   5   0 -16  109.39    1.74   0 
   5   1  -9   27.74    0.69   0 
   6   1 -19    7.73    1.41   0 
   6   1 -18  150.03    2.32   0 
   6   1 -17   29.18    1.44   0 
   6   1 -16  142.84    1.95   0 
   7   3 -16   18.26    1.12   0 
 -12   1   6   22.42    1.34   0 
 -11   3   8   32.49    1.81   0 
  -6   4   8    0.58    1.33   0 
  -6   5   8   23.20    1.49   0 
  -4   4   7   78.81    1.65   0 
  -4   5   7   40.34    1.48   0 
  -2  -2  -3  158.62    1.03   0 
  -2   7   4    4.61    1.62   0 
  -1  -3 -11   21.61    1.07   0 
  -1  -1  -1  130.98    0.62   0 
  -1   6   4   12.55    1.37   0 
   1  -2  -9 1429.87    4.23   0 
   2  -2 -19   -1.92    1.37   0 
   2   6   0  160.38    1.83   0 
   3   5  -1   36.49    0.90   0 
   4  -1 -19   16.43    1.81   0 
   4  -1 -18   68.85    2.03   0 
   4  -1 -17   85.23    1.84   0 
   4  -1 -16   39.87    1.67   0 
   4  -1 -15  147.87    2.11   0 
   5   0 -14   89.71    1.46   0 
   6   1 -20   12.63    1.44   0 
   6   1 -15    1.50    0.98   0 
   6   1 -14   -0.08    0.86   0 
   7   3 -15   28.70    1.04   0 
 -12  -1   2    3.03    0.70   0 
 -12   2   7    2.09    1.35   0 
 -10  -1   3   42.13    0.69   0 
 -10   3   8   11.26    1.55   0 
  -9   3   8   60.87    1.78   0 
  -9   5   8   57.82    2.35   0 
  -8   3   8   43.77    1.63   0 
  -8   5   8   -0.33    1.83   0 
  -7   3   8    2.36    1.05   0 
  -7   4   8   42.71    1.70   0 
  -7   5   8    0.15    1.34   0 
  -6   2   7   38.54    1.16   0 
  -6   6   7    5.11    1.76   0 
  -4  -3  -5  434.59    2.12   0 
  -4   6   6   58.73    1.97   0 
  -3   3   6  107.71    1.48   0 
  -2  -3  -8   10.15    0.83   0 
  -1  -3 -10   72.72    1.47   0 
   0  -3 -19    2.92    1.82   0 
   0  -3 -18   37.36    2.04   0 
   0  -3 -17    4.06    1.38   0 
   0  -3 -15    2.14    1.15   0 
   0  -2  -6    2.25    0.59   0 
   1  -1  -4  278.40    1.32   0 
   1   3   2  892.49    2.61   0 
   1   7   0    8.68    1.26   0 
   2  -2 -12    0.67    0.86   0 
   3  -1  -9   17.33    0.74   0 
   4  -1 -20   12.30    1.59   0 
   4  -1 -14    4.88    1.04   0 
   4   0  -8  657.45    2.32   0 
   5   6  -7    9.29    0.68   0 
   7   3 -14    4.54    0.80   0 
   7   4 -13  103.85    0.98   0 
 -11   1   6   22.57    1.27   0 
 -11   2   7   13.81    1.38   0 
 -10   4   8   19.36    1.60   0 
  -9   4   8   44.54    1.91   0 
  -8  -3  -3    2.57    0.59   0 
  -8   4   8   38.71    1.56   0 
  -7  -4 -11   68.24    1.85   0 
  -7  -3  -3  122.88    1.07   0 
  -7  -1   3   19.62    0.42   0 
  -7   6   7   86.40    2.32   0 
  -6  -4 -12   41.24    1.52   0 
  -6  -4 -11   79.69    1.84   0 
  -6   1   6   85.47    1.14   0 
  -5  -4 -14   58.26    1.90   0 
  -5  -4 -13   78.84    2.04   0 
  -5  -4 -12   26.64    1.55   0 
  -5  -3  -4  844.19    2.67   0 
  -5   3   7  148.30    1.74   0 
  -4   2   6  607.44    2.61   0 
  -3  -3  -6  105.32    1.19   0 
  -3   4   6 1318.44    4.67   0 
  -3   7   4    8.54    1.81   0 
  -1   5   4  466.29    3.00   0 
   0  -3 -13   37.81    1.35   0 
   0  -3 -12  363.09    2.86   0 
   1  -2  -8  383.51    2.13   0 
   1   4   2   48.02    0.98   0 
   1   6   1    5.19    1.06   0 
   2  -2 -11   76.58    1.35   0 
   2  -1  -6   75.64    0.88   0 
   3   2  -2  159.60    0.52   0 
   4  -1 -13  265.46    2.21   0 
   5   0 -12   84.39    1.27   0 
   5   5  -6   25.08    0.59   0 
   7   2 -17   81.52    1.74   0 
 -12   0   4   32.90    1.08   0 
 -11  -3  -4    0.99    0.66   0 
 -10   2   7   41.28    1.43   0 
  -9  -3  -3    7.10    0.57   0 
  -9  -1   3    2.71    0.46   0 
  -7  -4 -10   11.74    1.31   0 
  -7   2   7   63.60    1.26   0 
  -6  -4 -10  137.90    2.04   0 
  -6   5   7    1.24    1.43   0 
  -5  -4 -11   39.52    1.55   0 
  -5  -2   0   82.97    0.48   0 
  -4  -4 -14   26.09    1.58   0 
  -4  -4 -13   18.03    1.56   0 
  -4  -4 -12   -2.23    1.25   0 
  -4   1   5  212.54    1.33   0 
  -3   6   5   19.46    1.36   0 
  -2   4   5   82.98    1.35   0 
  -2   7   3  193.20    2.79   0 
  -1  -3  -9   16.00    0.89   0 
  -1   3   4  371.10    2.00   0 
  -1   7   2   36.03    1.81   0 
   0  -3 -11   49.86    1.42   0 
   0   3   3   26.01    0.69   0 
   0   4   3   41.20    1.07   0 
   0   6   2   10.19    1.21   0 
   0   7   1   16.71    1.29   0 
   2  -2 -10  196.81    1.89   0 
   2   5   0   48.01    1.12   0 
   2   7  -2   41.44    1.48   0 
   3  -2 -20   66.51    2.43   0 
   3  -2 -19   35.33    1.84   0 
   3  -2 -17  118.52    2.17   0 
   3  -2 -16    4.44    1.13   0 
   3  -2 -15  200.61    2.48   0 
   3   7  -4    9.46    1.17   0 
   4  -1 -12    6.03    0.87   0 
   6   1 -12   73.61    1.15   0 
   7   2 -16  131.46    1.75   0 
   7   2 -15   11.34    1.02   0 
   7   3 -13   -1.21    0.64   0 
 -11   3   7   10.59    1.68   0 
 -10   1   6    9.68    0.99   0 
  -9   1   6   -0.71    0.96   0 
  -9   2   7   31.93    1.15   0 
  -9   5   7   54.05    2.24   0 
  -8  -4  -9   17.18    1.34   0 
  -8  -1   3    0.93    0.42   0 
  -8   1   6  191.77    1.69   0 
  -8   2   7    8.11    0.93   0 
  -8   5   7    0.35    1.69   0 
  -7  -4  -9   31.86    1.35   0 
  -7   5   7   32.30    1.61   0 
  -6  -4  -9    4.65    1.17   0 
  -6  -3  -3   40.03    0.78   0 
  -6   3   7  448.89    2.87   0 
  -6   4   7    9.13    1.32   0 
  -6   6   6   96.36    2.45   0 
  -5  -4 -10    2.20    1.17   0 
  -4  -4 -11    8.32    1.29   0 
  -4   3   6  218.01    1.98   0 
  -4   5   6    0.52    1.11   0 
  -4   7   4   13.36    2.02   0 
  -3  -4 -15    7.09    1.49   0 
  -3  -4 -14    2.12    1.51   0 
  -3   2   5 1029.36    3.14   0 
  -1   6   3  120.47    1.86   0 
   1  -3 -19    0.87    1.54   0 
   1  -3 -18    2.49    1.42   0 
   1  -3 -16    6.60    1.33   0 
   1  -3 -15   74.37    1.79   0 
   1  -3 -14   37.76    1.62   0 
   1  -2  -7   47.53    0.99   0 
   2   6  -1   21.27    1.10   0 
   3  -2 -14   50.44    1.38   0 
   6   0 -20   45.91    1.94   0 
   6   0 -18   15.44    1.47   0 
 -12   1   5  219.57    2.27   0 
 -12   2   6    6.22    1.42   0 
 -10   3   7   33.17    1.67   0 
 -10   4   7    0.31    1.73   0 
  -9   3   7   37.19    1.64   0 
  -8   3   7   24.84    1.44   0 
  -7   3   7  398.39    2.83   0 
  -7   6   6   21.36    1.76   0 
  -5  -4  -9   40.85    1.32   0 
  -5   0   4   38.37    0.59   0 
  -4  -3  -4   15.54    0.75   0 
  -4   4   6   89.05    1.53   0 
  -4   6   5   11.23    1.41   0 
  -3  -3  -5  350.88    1.91   0 
  -3   5   5    0.52    0.95   0 
  -3   7   3    9.24    1.78   0 
  -2  -4 -16    4.37    1.81   0 
  -2  -4 -15  168.56    2.81   0 
   0  -3 -10   -1.22    0.84   0 
   0  -2  -5 1804.22    3.76   0 
   0  -1  -2  505.44    1.34   0 
   1   2   1  525.30    1.55   0 
   1   7  -1    9.66    1.27   0 
   2  -2  -9  396.50    2.37   0 
   3  -2 -13  141.77    1.83   0 
   3   1  -3 4822.69    2.48   0 
   3   5  -2   57.88    1.05   0 
   5  -1 -20   23.03    1.67   0 
   5  -1 -19   -2.26    1.38   0 
   5  -1 -18   44.37    1.67   0 
   6   0 -16   29.47    1.42   0 
   6   1 -11    5.52    0.76   0 
 -11   0   4  273.87    1.94   0 
 -11   2   6   32.65    1.46   0 
 -10  -3  -3   10.76    0.54   0 
  -9   4   7    3.31    1.31   0 
  -8  -4  -8   79.03    1.56   0 
  -8   4   7   12.21    1.30   0 
  -7  -4  -8   66.15    1.43   0 
  -6  -4  -8    2.44    0.99   0 
  -5   1   5    0.95    0.62   0 
  -3  -4 -11   15.54    1.35   0 
  -3   4   5   54.09    1.39   0 
  -3   6   4    1.43    1.17   0 
  -2  -4 -14   17.76    1.44   0 
  -2  -4 -13   21.17    1.64   0 
  -2  -3  -6  236.93    1.67   0 
  -2   0   2  148.59    0.63   0 
  -2   2   4 1005.03    2.85   0 
  -2   5   4  146.46    1.86   0 
  -1   7   1   10.11    1.63   0 
   0  -3  -9  111.61    1.57   0 
   0   5   2    3.32    0.99   0 
   1  -3 -12  209.75    2.21   0 
   1   6   0  195.73    2.06   0 
   2   3   0  179.29    1.09   0 
   2   4   0    0.98    0.62   0 
   2   7  -3  199.67    2.23   0 
   3  -2 -12   -0.15    0.87   0 
   3   7  -5   41.21    1.39   0 
   4  -1 -10   62.39    1.16   0 
   4   1  -5  227.45    0.89   0 
   5  -1 -15   44.24    1.39   0 
   5   0 -10   43.38    0.88   0 
   6   2  -9  253.03    1.24   0 
   7   1 -18    2.48    1.28   0 
   7   3 -12   13.01    0.61   0 
 -11   1   5    0.74    1.10   0 
  -7   5   6    9.87    1.61   0 
  -6   2   6   96.85    1.32   0 
  -6   5   6  123.53    2.07   0 
  -6   6   5   12.99    1.85   0 
  -5  -4  -8    4.56    0.98   0 
  -5  -3  -3  446.43    1.82   0 
  -5   3   6    5.94    0.87   0 
  -4  -4  -9    0.97    1.03   0 
  -4   5   5   27.65    1.50   0 
  -4   7   3   15.29    2.04   0 
  -3  -4 -10    9.03    1.19   0 
  -3   3   5  193.11    1.68   0 
  -2  -4 -12   88.79    1.99   0 
  -2  -2  -2   94.76    0.79   0 
  -2   6   3   13.95    1.26   0 
  -1  -4 -17    4.89    1.80   0 
  -1  -4 -16    3.58    1.66   0 
  -1  -4 -15    4.69    1.63   0 
  -1  -3  -7   40.42    0.94   0 
  -1   2   3  796.85    2.36   0 
   0   2   2   54.24    0.74   0 
   0   6   1  403.32    2.88   0 
   1  -3 -11    1.09    1.11   0 
   2  -3 -19   -0.26    1.49   0 
   2  -3 -18    5.50    1.45   0 
   2  -3 -17    1.85    1.41   0 
   2  -3 -16    9.18    1.27   0 
   2  -3 -15   96.53    2.08   0 
   3  -2 -11  130.64    1.72   0 
   4  -2 -20    7.25    1.70   0 
   4  -2 -19  171.63    2.77   0 
   4  -2 -17   11.66    1.36   0 
   5   2  -6   24.41    0.35   0 
   6   0 -14   -1.59    0.98   0 
   7   1 -16   12.32    1.16   0 
 -11  -1   2   25.80    0.73   0 
 -11   3   6   19.01    1.50   0 
 -10   0   4   33.45    0.94   0 
 -10   2   6    1.71    0.93   0 
  -9   2   6   39.88    1.35   0 
  -9   5   6    0.88    1.59   0 
  -8  -4  -7   -0.72    0.99   0 
  -8   2   6   42.74    1.27   0 
  -8   5   6   13.65    1.56   0 
  -7  -4  -7   -1.05    0.97   0 
  -7   2   6   22.11    1.11   0 
  -7   6   5   13.49    1.70   0 
  -6   0   4  718.72    2.13   0 
  -6   3   6  167.04    1.96   0 
  -6   4   6   61.64    1.48   0 
  -4   6   4   33.52    1.59   0 
  -3   7   2  123.31    2.62   0 
  -2  -4 -11  103.81    1.94   0 
  -2   3   4   19.02    0.86   0 
  -2   4   4   54.39    1.16   0 
  -1  -2  -3  916.81    2.33   0 
   1  -2  -6  463.19    2.10   0 
   1   4   1  167.09    1.43   0 
   2  -3 -14   44.02    1.48   0 
   2  -2  -8  133.77    1.39   0 
   4  -2 -15   95.55    1.83   0 
   5  -1 -13   15.41    1.17   0 
   5   4  -6    0.24    0.34   0 
 -12   2   5   73.68    1.86   0 
 -10   3   6    0.32    1.16   0 
 -10   4   6  144.90    2.37   0 
  -9  -4  -7   -0.99    1.03   0 
  -9   3   6  167.03    2.29   0 
  -9   4   6  111.25    2.26   0 
  -8   4   6   10.31    1.46   0 
  -7   3   6  177.40    2.12   0 
  -7   4   6    6.37    1.13   0 
  -6   1   5   38.94    0.89   0 
  -5  -4  -7   -0.05    0.96   0 
  -5   6   4    1.70    1.60   0 
  -4  -4  -8  216.14    2.11   0 
  -4   4   5   36.80    1.18   0 
  -3  -4  -9  202.27    2.15   0 
  -3  -3  -4  845.18    2.69   0 
  -3  -2  -1  111.07    0.70   0 
  -3   6   3    2.10    1.42   0 
  -2  -3  -5    1.94    0.69   0 
  -2   1   3  321.56    1.32   0 
  -1   4   3   38.65    0.97   0 
  -1   7   0    7.71    1.59   0 
   0  -4 -17   18.12    2.01   0 
   0  -4 -16    0.16    1.66   0 
   0  -3  -8  169.55    1.65   0 
   0   4   2    4.64    0.69   0 
   0   7  -1   20.77    1.54   0 
   1  -1  -3 3104.71    3.73   0 
   1   3   1  101.68    0.97   0 
   2  -3 -13   91.02    1.80   0 
   3  -2 -10   36.19    1.08   0 
   4  -2 -14   12.69    1.07   0 
   4  -1  -9    2.02    0.61   0 
   5  -1 -12    2.95    0.96   0 
   5   1  -7  511.14    1.66   0 
   6   1 -10   71.88    0.97   0 
 -12   1   4   55.02    1.58   0 
  -9   0   4   27.36    0.86   0 
  -9   1   5   10.97    0.97   0 
  -8   1   5   86.38    1.33   0 
  -8   3   6   47.91    1.38   0 
  -7  -3  -2   28.17    0.60   0 
  -7   0   4  151.50    1.18   0 
  -7   1   5   56.80    1.05   0 
  -6   5   5   47.31    1.57   0 
  -6   6   4   96.98    2.39   0 
  -4   7   2   -1.01    1.85   0 
  -2  -4 -10  250.26    2.35   0 
  -2   5   3  263.24    2.39   0 
  -1  -4 -12    4.84    1.19   0 
   0  -4 -15   53.01    1.80   0 
   0  -2  -4  195.09    1.25   0 
   0   3   2   29.94    0.70   0 
   1   5   0  148.58    1.59   0 
   1   6  -1    2.54    1.01   0 
   2  -3 -12   18.11    1.11   0 
   3  -3 -19    0.20    1.51   0 
   3   6  -4    1.68    0.80   0 
   4  -2 -13   34.33    1.22   0 
   4   4  -4   14.50    0.51   0 
   5   5  -7   22.04    0.62   0 
   6  -1 -19    6.35    1.45   0 
   6  -1 -18  154.82    2.40   0 
   6  -1 -17   26.23    1.61   0 
   6   0 -12  341.38    2.28   0 
   7   0 -18  244.16    2.77   0 
   7   1 -14  109.14    1.52   0 
 -13   0   2    1.32    1.02   0 
 -12  -1   1   21.68    0.81   0 
 -11   2   5    4.43    1.32   0 
 -11   3   5    0.69    1.42   0 
  -9   5   5    5.75    1.60   0 
  -8  -4  -6  174.72    1.71   0 
  -8   0   4  680.34    2.38   0 
  -8   5   5   44.95    1.81   0 
  -7  -4  -6   62.54    1.24   0 
  -7   5   5   36.35    1.60   0 
  -7   6   4   10.55    1.60   0 
  -6  -4  -6    3.22    0.89   0 
  -5   2   5  705.55    2.86   0 
  -5   4   5  118.88    1.72   0 
  -4  -4  -7  236.93    2.06   0 
  -4  -3  -3  902.64    2.55   0 
  -4   1   4  370.40    1.69   0 
  -4   5   4   73.56    1.58   0 
  -4   6   3  102.99    2.20   0 
  -3  -4  -8  521.40    3.03   0 
  -3   2   4   24.68    0.76   0 
  -3   4   4  220.28    1.98   0 
  -1  -4 -11   -1.69    1.04   0 
  -1   1   2  147.53    0.84   0 
   0  -4 -13    7.24    1.45   0 
   0   6   0   -0.76    1.11   0 
   1   7  -3   40.97    1.54   0 
   2  -3 -11   14.31    1.21   0 
   3  -3 -15   11.49    1.25   0 
   3  -2  -9    0.86    0.90   0 
   3   5  -3    8.23    0.74   0 
   4  -2 -12    7.62    1.09   0 
   4   0  -6 1710.23    3.18   0 
   5  -2 -19   20.58    1.67   0 
   5  -2 -18    8.57    1.46   0 
   5  -1 -11    3.06    0.93   0 
   6   5 -10    1.95    0.40   0 
   7   1 -13    6.14    0.92   0 
 -10  -1   2    7.98    0.59   0 
 -10   2   5    9.21    1.19   0 
 -10   4   5   72.72    1.87   0 
  -9  -3  -2   35.76    0.51   0 
  -6  -3  -2    8.34    0.51   0 
  -6   2   5   34.18    1.09   0 
  -6   4   5    6.51    1.08   0 
  -5  -1   2    1.14    0.20   0 
  -5   3   5    0.99    0.83   0 
  -3   3   4  236.45    1.79   0 
  -2   7   0  153.99    2.57   0 
   0  -4 -12  236.69    2.69   0 
   0   7  -2   18.14    1.49   0 
   1  -4 -17    4.00    1.51   0 
   1  -4 -16   10.58    1.52   0 
   1  -2  -5   11.56    0.60   0 
   2   4  -1  336.56    1.77   0 
   3   0  -4   10.53    0.41   0 
   4  -1  -8  148.97    1.39   0 
   5  -2 -16   39.63    1.57   0 
   6  -1 -15    1.87    0.98   0 
   7   0 -16    1.72    1.16   0 
   7   3 -11   21.56    0.57   0 
   8   2 -17   16.89    1.22   0 
   8   3 -16    0.56    0.85   0 
 -12   2   4    3.75    1.45   0 
 -11   1   4    2.67    1.03   0 
 -10   3   5   12.02    1.29   0 
  -9  -4  -6  153.82    1.61   0 
  -9   2   5    2.74    1.11   0 
  -9   4   5    5.19    1.30   0 
  -8   4   5    0.23    1.15   0 
  -7   2   5  359.95    2.42   0 
  -7   4   5    1.79    1.07   0 
  -6   3   5  215.48    2.09   0 
  -6   6   3   65.88    2.19   0 
  -5   5   4    7.90    1.15   0 
  -4   7   1    4.47    1.56   0 
  -3   5   3    8.25    1.00   0 
  -3   6   2   -1.16    1.19   0 
  -2  -4  -8  215.58    2.11   0 
   1  -4 -14   34.80    1.70   0 
   1  -3  -8   63.44    1.29   0 
   2  -3 -10  595.26    3.31   0 
   2  -1  -4 5840.50    5.70   0 
   2   6  -3   15.89    1.03   0 
   2   7  -5   57.39    1.58   0 
   4  -3 -18   32.66    2.04   0 
   4  -2 -11  376.37    2.54   0 
   5  -2 -15  161.17    2.19   0 
   5   0  -8  812.80    2.61   0 
   8   2 -16   17.43    1.13   0 
 -11   4   4   10.03    1.80   0 
  -9   3   5  211.08    2.34   0 
  -9   5   4   35.58    1.89   0 
  -8   2   5   -0.28    0.85   0 
  -8   3   5   17.61    1.20   0 
  -8   5   4   43.64    1.80   0 
  -7   3   5   91.92    1.57   0 
  -7   5   4   46.73    1.67   0 
  -7   6   3   10.28    1.59   0 
  -6   5   4   12.81    1.29   0 
  -5  -3  -2   15.92    0.60   0 
  -4  -5 -13   19.93    1.62   0 
  -4  -5 -12  167.42    2.54   0 
  -4  -4  -6  213.85    1.84   0 
  -4   6   2   88.90    2.05   0 
  -3   7   0   36.41    1.94   0 
  -2  -3  -4   30.91    0.72   0 
  -2   2   3  421.31    1.83   0 
  -2   3   3    8.02    0.76   0 
  -2   5   2   26.53    1.31   0 
  -2   6   1   22.29    1.34   0 
  -1  -3  -5   55.16    0.91   0 
  -1   6   0  196.67    2.28   0 
   0  -4 -11  113.31    1.84   0 
   0   4   1   40.06    0.99   0 
   1  -4 -13    2.26    1.34   0 
   1   4   0  350.11    1.92   0 
   1   6  -2   10.00    1.14   0 
   2  -4 -17   14.18    1.91   0 
   3  -3 -12  180.09    2.24   0 
   3  -2  -8   82.97    1.20   0 
   3   6  -5   18.29    1.07   0 
   4  -3 -17   17.60    1.55   0 
   4   3  -4  144.06    0.67   0 
   5  -2 -14   -0.69    1.05   0 
   5  -1 -10   23.53    0.89   0 
   6   2  -8   99.47    0.73   0 
   7   0 -14   62.30    1.39   0 
   7   2 -11  196.98    1.31   0 
   8   1 -17   -0.71    1.26   0 
   8   3 -15    2.53    0.81   0 
 -12   0   2  367.50    2.38   0 
 -12   1   3   59.18    1.53   0 
 -11   2   4  113.40    1.98   0 
 -11   3   4   31.00    1.69   0 
 -10   1   4   46.92    1.21   0 
 -10   4   4   25.48    1.80   0 
  -8  -4  -5   42.85    1.04   0 
  -7  -4  -5   12.98    0.85   0 
  -6  -4  -5  169.34    1.58   0 
  -5  -5 -11    7.85    1.50   0 
  -5   4   4   65.64    1.41   0 
  -4  -2   0  656.93    1.21   0 
  -4   2   4 1431.37    3.74   0 
  -4   3   4  138.69    1.53   0 
  -4   5   3    2.28    1.01   0 
  -3  -5 -13    6.23    1.42   0 
  -3  -3  -3  140.99    1.14   0 
  -2   7  -1   -1.83    1.57   0 
  -1   5   1    6.10    1.09   0 
   0  -4 -10    8.72    1.23   0 
   0   7  -3   70.27    1.88   0 
   1  -4 -12   13.98    1.38   0 
   1   5  -1    4.52    0.86   0 
   1   7  -4    0.36    1.26   0 
   2  -4 -16   19.67    1.59   0 
   2  -4 -15   17.66    1.79   0 
   2  -3  -9  302.42    2.36   0 
   2  -2  -6   53.64    0.93   0 
   2   3  -1  250.24    1.24   0 
   4  -3 -15    9.10    1.30   0 
   5  -2 -13   25.17    1.33   0 
   6  -2 -19    2.02    1.71   0 
   6  -2 -18    1.82    1.62   0 
   6   0 -10   75.52    1.20   0 
   7  -1 -19    2.61    1.57   0 
   8   2 -15    3.29    0.89   0 
 -10   2   4   25.37    1.27   0 
 -10   3   4   98.03    1.95   0 
  -9  -1   2    0.51    0.48   0 
  -9   1   4    3.80    0.88   0 
  -9   4   4    1.36    1.51   0 
  -8   4   4   10.08    1.45   0 
  -6   1   4  269.11    1.68   0 
  -6   4   4  125.83    1.82   0 
  -6   6   2    2.45    1.76   0 
  -5  -5 -10   56.86    1.81   0 
  -5  -4  -5   17.11    0.91   0 
  -5   6   2    9.50    1.45   0 
  -4  -5 -11   32.04    1.60   0 
  -4   7   0  205.11    2.96   0 
  -3  -4  -6  542.90    2.78   0 
  -3   1   3 4772.06    5.18   0 
  -3   4   3    1.29    0.83   0 
  -3   6   1  197.27    2.43   0 
  -1  -5 -15   26.80    2.00   0 
  -1  -4  -8   62.95    1.47   0 
  -1  -2  -2 1059.15    2.33   0 
  -1   2   2   14.64    0.55   0 
  -1   3   2  737.51    2.62   0 
   0  -2  -3  392.75    1.64   0 
   1  -3  -7   30.22    0.95   0 
   2   7  -6    3.25    1.20   0 
   4  -3 -14   33.33    1.43   0 
   4  -1  -7  127.46    1.24   0 
   5   3  -6    5.42    0.22   0 
   6  -2 -17   48.44    1.94   0 
   6  -1 -12   78.84    1.45   0 
   6   4  -9    7.11    0.32   0 
   7  -1 -17   24.00    1.64   0 
 -12   2   3   32.26    1.61   0 
 -11   4   3   29.15    1.99   0 
  -9  -4  -5   73.12    1.14   0 
  -9   3   4  172.89    2.22   0 
  -9   5   3   -1.41    1.55   0 
  -8   1   4    6.31    0.85   0 
  -8   5   3   42.53    2.01   0 
  -7   1   4  397.80    2.13   0 
  -7   4   4   90.46    1.72   0 
  -7   5   3    8.33    1.65   0 
  -7   6   2   22.81    1.78   0 
  -6   5   3   15.72    1.33   0 
  -5   2   4  542.79    2.49   0 
  -5   3   4    8.42    0.84   0 
  -2  -5 -12   88.66    2.17   0 
  -2   6   0  162.35    2.32   0 
  -1  -5 -14  100.88    2.43   0 
   0  -4  -9  340.71    2.69   0 
   0   3   1    1.62    0.56   0 
   1  -4 -11    8.64    1.10   0 
   1   3   0  100.96    0.95   0 
   2  -4 -13   99.04    2.08   0 
   2   6  -4    3.05    0.94   0 
   3  -4 -17   -2.35    1.75   0 
   3  -1  -5   76.47    0.92   0 
   3   5  -4   45.16    0.90   0 
   4  -3 -13    4.55    1.33   0 
   5  -3 -18   14.72    1.93   0 
   5  -2 -12    1.47    0.95   0 
   5  -1  -9   30.29    0.97   0 
   8   0 -18    7.55    1.49   0 
   8   1 -15    1.11    1.03   0 
 -11   1   3  107.15    1.64   0 
 -10   4   3    8.12    1.73   0 
  -9   2   4   52.12    1.29   0 
  -8  -1   2  160.23    0.98   0 
  -8   3   4  273.03    2.51   0 
  -7   3   4    3.82    1.18   0 
  -6  -5  -9   29.89    1.45   0 
  -6   2   4  199.50    1.79   0 
  -6   3   4   39.69    1.15   0 
  -4  -4  -5    3.89    0.76   0 
  -4  -3  -2  466.76    1.72   0 
  -4   4   3   57.99    1.30   0 
  -4   7  -1    4.66    1.92   0 
  -3   3   3   24.63    0.85   0 
  -2  -2  -1  276.22    1.09   0 
  -2   5   1   44.49    1.41   0 
  -2   7  -2   16.47    1.57   0 
  -1  -5 -13   31.17    1.82   0 
  -1  -3  -4  433.85    2.04   0 
  -1   6  -1    6.18    1.27   0 
  -1   7  -3   27.49    1.78   0 
   0  -5 -15   -1.93    1.81   0 
   0   7  -4   91.99    2.01   0 
   1  -2  -4  227.97    1.38   0 
   1   2   0  471.17    1.40   0 
   1   6  -3  120.16    1.76   0 
   1   7  -5   -2.43    1.10   0 
   3  -4 -16   11.98    1.54   0 
   3  -3 -10  270.60    2.31   0 
   3  -2  -7   -0.84    0.62   0 
   4  -2  -9   34.19    0.99   0 
   5  -3 -17   13.80    1.57   0 
   5   1  -6  166.59    0.91   0 
   5   5  -8    4.49    0.56   0 
   6  -2 -15   80.99    1.80   0 
   7  -1 -15    0.17    1.22   0 
   7   1 -11    2.46    0.71   0 
   8   3 -14   -0.59    0.63   0 
 -11   0   2  715.52    3.06   0 
 -11   2   3   43.69    1.60   0 
 -11   3   3   20.31    1.37   0 
  -9   4   3   -1.56    1.46   0 
  -8   2   4    2.29    0.89   0 
  -7  -1   2    0.10    0.36   0 
  -7   2   4   98.12    1.41   0 
  -7   6   1    0.80    1.76   0 
  -6   6   1    3.24    1.66   0 
  -5   4   3  155.17    1.98   0 
  -5   6   1   58.30    1.77   0 
  -4  -5  -9    3.46    1.21   0 
  -4   5   2  294.47    2.62   0 
  -3  -5 -10    0.24    1.11   0 
  -2  -4  -6    3.79    0.96   0 
  -2  -3  -3  492.69    2.00   0 
  -1  -4  -7  304.43    2.31   0 
  -1   4   1   68.65    1.21   0 
  -1   5   0  146.30    1.82   0 
   0  -5 -14   38.36    2.01   0 
   0  -3  -5  185.79    1.48   0 
   1  -4 -10   72.04    1.49   0 
   2  -4 -12   10.52    1.16   0 
   2  -2  -5   98.36    1.13   0 
   2   4  -2  174.35    1.32   0 
   2   5  -3  256.67    1.83   0 
   3  -4 -15    7.10    1.43   0 
   4  -3 -12   35.48    1.26   0 
   7   0 -12   -1.97    0.86   0 
   8   0 -16    3.87    1.17   0 
 -12  -1   0   16.95    0.87   0 
 -12   2   2   21.57    1.53   0 
 -11   4   2   10.47    1.84   0 
 -10   1   3   44.03    1.24   0 
 -10   3   3   21.59    1.52   0 
  -9   5   2    0.26    1.55   0 
  -8   4   3   40.89    1.70   0 
  -8   5   2    5.17    1.65   0 
  -7  -4  -4   66.20    1.03   0 
  -7   4   3  284.66    2.71   0 
  -7   5   2   34.89    1.76   0 
  -6  -4  -4    2.16    0.69   0 
  -6   4   3  211.42    2.21   0 
  -6   5   2   93.73    2.07   0 
  -5   5   2   91.26    1.78   0 
  -4   1   3 1067.49    2.70   0 
  -4   3   3    2.29    0.90   0 
  -3   0   2 1352.84    1.99   0 
  -3   4   2    4.76    1.00   0 
  -3   7  -2  100.72    2.19   0 
  -2  -5 -10    9.85    1.32   0 
  -2   3   2  101.37    1.23   0 
  -2   7  -3    2.79    1.62   0 
   0  -5 -13   42.52    1.93   0 
   0  -4  -8   67.07    1.35   0 
   0  -1  -1  642.84    1.37   0 
   0   4   0  194.04    1.58   0 
   0   5  -1   16.63    1.04   0 
   1  -3  -6  111.05    1.31   0 
   1  -1  -2  154.18    0.91   0 
   1   5  -2  117.34    1.48   0 
   2  -4 -11    3.06    1.23   0 
   2   6  -5   15.45    1.17   0 
   3  -3  -9  231.21    2.19   0 
   4  -4 -17   -1.15    1.77   0 
   7  -2 -18   29.47    1.88   0 
   7  -1 -14  107.99    1.68   0 
   7   2 -10  457.85    1.66   0 
   8   1 -14  252.14    2.00   0 
 -10   2   3   23.31    1.28   0 
 -10   4   2    0.91    1.62   0 
  -9   3   3  232.42    2.42   0 
  -8  -4  -4   43.78    0.88   0 
  -7  -5  -8   47.60    1.40   0 
  -5  -5  -8   94.83    1.68   0 
  -4   2   3 4296.89    6.34   0 
  -4   6   0   28.36    1.56   0 
  -4   7  -2    5.82    1.68   0 
  -3   5   1   32.74    1.22   0 
  -2   1   2 9056.21    6.36   0 
  -2   6  -1   22.25    1.38   0 
  -1   6  -2   17.93    1.38   0 
  -1   7  -4   14.53    1.71   0 
   0  -5 -12   54.01    1.95   0 
   0   7  -5    5.37    1.53   0 
   1  -4  -9   88.08    1.54   0 
   2  -3  -7  153.54    1.60   0 
   4  -3 -11   62.45    1.42   0 
   4  -1  -6   31.80    0.78   0 
   5  -2 -10  133.46    1.74   0 
   5  -1  -8    0.62    0.59   0 
   5   4  -7   49.79    0.62   0 
   6  -3 -18    7.09    1.93   0 
   6  -2 -13   11.82    1.13   0 
   6   5 -11    0.50    0.55   0 
   7  -2 -17   82.71    2.28   0 
   8  -1 -18    7.32    1.62   0 
   8   2 -13    2.08    0.71   0 
 -11   1   2   31.43    1.37   0 
 -11   3   2    9.69    1.61   0 
 -10   0   2   10.80    0.88   0 
  -9  -2   0    3.11    0.39   0 
  -9   1   3    1.48    0.89   0 
  -9   2   3    2.83    1.06   0 
  -9   5   1   24.31    2.01   0 
  -8   3   3  279.05    2.50   0 
  -7   6   0    6.33    1.59   0 
  -6   6   0   27.82    1.69   0 
  -5   3   3   -1.19    0.77   0 
  -5   6   0    6.47    1.40   0 
  -4   4   2    9.84    1.10   0 
  -4   5   1   10.22    1.34   0 
  -3  -3  -2  201.83    1.21   0 
  -3   7  -3   -0.93    1.73   0 
  -2   5   0   49.26    1.44   0 
  -1  -5 -10  265.43    2.81   0 
   0  -4  -7   50.74    1.31   0 
   1  -5 -14   41.66    1.83   0 
   2  -4 -10   11.05    1.24   0 
   2  -1  -3  313.21    1.32   0 
   2   0  -2  167.33    0.67   0 
   3  -4 -12   74.57    1.89   0 
   3  -2  -6 1318.42    3.63   0 
   3   5  -5    0.79    0.76   0 
   5  -3 -13    9.25    1.19   0 
   6  -3 -17    7.76    1.53   0 
   7   1 -10  297.18    1.66   0 
   8  -1 -17   -2.53    1.42   0 
 -11   2   2    3.15    1.29   0 
 -11   4   1    1.18    1.74   0 
 -10  -1   1  263.30    1.51   0 
  -9   4   2   62.93    1.78   0 
  -8   1   3    1.49    0.84   0 
  -8   5   1   65.57    2.10   0 
  -7  -3  -1  277.64    0.91   0 
  -7   3   3   -0.18    0.90   0 
  -6  -5  -7   11.43    1.13   0 
  -6  -3  -1   45.79    0.56   0 
  -6   3   3   74.50    1.33   0 
  -5   1   3  183.47    1.27   0 
  -5   2   3 1555.98    4.10   0 
  -5   5   1  103.28    2.01   0 
  -2  -4  -5   66.93    1.22   0 
   0  -5 -11  285.07    2.91   0 
   1  -5 -13   36.21    1.75   0 
   1  -4  -8   48.23    1.37   0 
   1   7  -7   28.41    1.73   0 
   2  -5 -15   13.12    1.91   0 
   3  -3  -8  118.94    1.55   0 
   3   6  -7    9.20    0.94   0 
   4  -4 -14   49.42    1.92   0 
   4  -3 -10   74.57    1.44   0 
   4   1  -4  380.27    0.94   0 
   6  -3 -16   -0.92    1.36   0 
   6  -2 -12  625.90    3.46   0 
   7  -2 -15    8.82    1.47   0 
   8   0 -14   71.40    1.48   0 
   8   1 -13  121.64    1.42   0 
 -12   1   1   22.61    1.32   0 
 -12   2   1    3.79    1.47   0 
 -10   3   2    3.06    1.39   0 
  -8   2   3  226.28    2.01   0 
  -8   4   2   32.06    1.47   0 
  -7  -5  -7    4.12    1.06   0 
  -7   2   3   59.54    1.33   0 
  -7   4   2   48.91    1.47   0 
  -7   5   1   50.77    1.72   0 
  -6   1   3  800.45    2.74   0 
  -6   2   3  217.34    1.81   0 
  -6   4   2   23.89    1.22   0 
  -5  -5  -7   53.08    1.33   0 
  -5   6  -1    9.61    1.70   0 
  -4  -5  -7   72.03    1.48   0 
  -4   6  -1   12.23    1.44   0 
  -3   3   2  461.47    2.33   0 
  -3   5   0  409.72    2.98   0 
  -2   6  -2  755.46    4.16   0 
  -1   5  -1  135.04    1.67   0 
  -1   7  -5   -0.40    1.50   0 
   1  -5 -12   18.62    1.50   0 
   1  -2  -3  795.01    2.37   0 
   2  -5 -14   84.42    2.36   0 
   2  -4  -9    4.21    1.16   0 
   2   5  -4  150.19    1.56   0 
   3  -1  -4 1656.64    3.23   0 
   5  -4 -17   50.46    2.06   0 
   5  -3 -12    1.66    0.99   0 
   6  -3 -15   17.48    1.48   0 
   6   0  -8   21.11    0.72   0 
   7  -1 -12   87.03    1.44   0 
   8   3 -13   23.38    0.59   0 
   9   1 -17   12.71    1.19   0 
 -11   3   1    3.61    1.57   0 
 -10   2   2    2.36    1.14   0 
 -10   4   1   26.19    1.62   0 
  -9   0   2  601.63    2.52   0 
  -9   3   2   13.70    1.42   0 
  -9   5   0   47.93    2.15   0 
  -7   6  -1   21.88    1.64   0 
  -6   6  -1    6.22    1.50   0 
  -5  -3  -1   10.43    0.48   0 
  -3  -4  -4   39.73    0.98   0 
  -3  -2   0  424.53    1.08   0 
  -2  -5  -8  245.72    2.33   0 
  -1  -1   0 2520.63    2.03   0 
  -1   6  -3  302.05    2.73   0 
   0  -5 -10    9.04    1.28   0 
   0  -2  -2   49.97    0.67   0 
   1   5  -3  212.28    1.84   0 
   1   6  -5  190.32    2.16   0 
   2  -3  -6  130.62    1.44   0 
   2  -2  -4 1009.63    2.87   0 
   2   3  -2  102.32    0.86   0 
   2   6  -6   10.30    1.05   0 
   4  -3  -9  188.16    2.06   0 
   5  -1  -7  515.91    2.31   0 
   5   0  -6   37.80    0.66   0 
   5   5  -9   14.49    0.71   0 
   6  -2 -11  117.26    1.67   0 
   6  -1  -9    5.18    0.90   0 
   7  -2 -14    1.77    1.13   0 
   9   2 -16    2.86    0.96   0 
  -9   4   1   -0.19    1.29   0 
  -8   3   2   64.42    1.55   0 
  -8   5   0   83.37    2.23   0 
  -6  -4  -3   71.71    0.97   0 
  -4   3   2   83.58    1.23   0 
  -4   5   0  261.06    2.49   0 
  -3  -5  -7    0.94    0.89   0 
  -3   2   2  156.72    1.24   0 
  -3   6  -2   55.25    1.69   0 
  -2  -3  -2  729.52    2.30   0 
  -2   7  -5   -1.09    1.39   0 
  -1  -4  -5  247.36    1.96   0 
  -1   1   1 1195.88    2.06   0 
  -1   7  -6   57.08    1.95   0 
   0  -4  -6  124.94    1.55   0 
   0   6  -4   22.37    1.12   0 
   1  -4  -7   17.11    1.00   0 
   1   3  -1   16.41    0.58   0 
   2   4  -3   69.72    0.99   0 
   3  -4 -10    7.86    1.08   0 
   3  -3  -7  130.26    1.62   0 
   5  -4 -15   33.35    1.67   0 
   7  -3 -17   32.72    2.09   0 
   7  -2 -13  227.93    2.48   0 
   7  -1 -11    2.27    1.01   0 
   7   0 -10  224.55    1.71   0 
   8  -2 -17   19.95    1.74   0 
   8  -1 -14  252.74    2.51   0 
   8   1 -12   -1.27    0.76   0 
   8   2 -12  176.78    1.28   0 
 -12   0   0  379.17    2.52   0 
 -11  -1   0   40.32    0.90   0 
 -11   1   1    3.66    1.04   0 
 -11   2   1    1.98    1.35   0 
 -10   3   1   99.73    2.05   0 
  -9   2   2    2.58    1.06   0 
  -8   4   1    8.63    1.24   0 
  -7  -5  -6    8.09    1.08   0 
  -7  -4  -3  139.49    1.12   0 
  -7   3   2   82.78    1.60   0 
  -7   5   0    0.39    1.33   0 
  -7   6  -2    4.28    1.80   0 
  -6  -5  -6   18.96    1.10   0 
  -6   3   2  100.75    1.58   0 
  -6   5   0   61.10    1.67   0 
  -6   6  -2   45.08    2.01   0 
  -5  -5  -6    5.09    0.93   0 
  -5  -4  -3  133.35    1.23   0 
  -5   3   2   70.22    1.24   0 
  -5   5   0  169.89    2.24   0 
  -5   6  -2    9.72    1.76   0 
  -4   0   2  193.65    0.90   0 
  -4   4   1   20.69    1.01   0 
  -3   1   2  782.34    2.09   0 
  -2  -5  -7   67.62    1.54   0 
  -1  -5  -8   14.65    1.06   0 
  -1  -2  -1  529.58    1.57   0 
   0  -5  -9  105.68    1.87   0 
   1  -5 -10    8.76    1.44   0 
   1   4  -2  243.91    1.60   0 
   2  -4  -8  343.61    2.60   0 
   3  -5 -14    4.56    1.46   0 
   3  -2  -5 1016.55    3.10   0 
   3   6  -8   59.10    1.32   0 
   4  -1  -5  224.33    1.41   0 
   5  -4 -14    2.90    1.35   0 
   5  -2  -8   19.55    1.04   0 
   6  -3 -13   17.20    1.31   0 
   6  -2 -10    9.98    1.13   0 
   7  -3 -16   22.86    1.92   0 
   8  -2 -16   14.14    1.69   0 
   9   0 -16    6.41    1.28   0 
 -12   1   0   16.30    1.35   0 
 -12   2   0    0.72    1.40   0 
 -10   4   0    3.93    1.45   0 
  -9  -1   1    4.13    0.53   0 
  -9   1   2    0.56    0.74   0 
  -9   5  -1  132.35    2.57   0 
  -8   0   2  278.17    1.63   0 
  -7   4   1    0.86    1.04   0 
  -6   4   1  438.16    3.04   0 
  -5   4   1  107.33    1.64   0 
  -4  -3  -1    4.36    0.49   0 
  -4   2   2  183.65    1.48   0 
  -2  -6 -11    9.28    1.61   0 
  -1  -6 -12    8.57    1.73   0 
  -1   5  -2   29.09    1.24   0 
  -1   6  -4  136.24    2.10   0 
   2  -5 -11   11.15    1.54   0 
   2   6  -7   55.95    1.49   0 
   3   5  -6  105.85    1.29   0 
   4  -3  -8   56.78    1.29   0 
   5  -4 -13   71.39    2.16   0 
   5  -3 -10  148.02    1.90   0 
   6  -4 -16    2.83    1.89   0 
   6  -3 -12   87.31    1.95   0 
   6   1  -7  494.68    1.62   0 
   7  -3 -15   27.21    1.83   0 
   7   1  -9  196.84    1.28   0 
   8   0 -12    8.73    0.91   0 
 -11   3   0   82.55    1.94   0 
 -10   2   1   70.46    1.58   0 
  -9   3   1   43.16    1.58   0 
  -9   4   0   -1.70    1.56   0 
  -8  -5  -6    9.32    1.05   0 
  -8   1   2  166.05    1.62   0 
  -8   2   2  276.07    2.13   0 
  -8   5  -1   55.58    1.84   0 
  -7   0   2   16.09    0.65   0 
  -7   2   2  110.80    1.49   0 
  -7   6  -3    4.74    1.87   0 
  -5   0   2  277.13    1.23   0 
  -4   5  -1  169.46    2.24   0 
  -3  -6 -10   11.64    1.61   0 
  -3   6  -3    0.16    1.23   0 
   0  -5  -8   40.49    1.57   0 
   0  -4  -5   18.82    1.06   0 
   0  -3  -3   25.95    0.79   0 
   0   2   0  195.58    1.07   0 
   0   5  -3  342.53    2.43   0 
   0   6  -5   35.03    1.44   0 
   1  -5  -9   23.89    1.47   0 
   1  -4  -6   81.17    1.49   0 
   1  -3  -4  372.21    2.00   0 
   2  -3  -5   62.00    1.06   0 
   2   5  -5   15.83    0.98   0 
   4  -2  -6  625.85    2.64   0 
   4   0  -4   19.05    0.52   0 
   6  -1  -8  280.01    1.94   0 
   7  -2 -12  109.49    1.74   0 
   7   2  -9  221.18    1.02   0 
   8  -1 -13  111.99    1.66   0 
 -10   1   1  263.01    2.21   0 
 -10   4  -1   -3.81    1.64   0 
  -9   5  -2   97.37    2.56   0 
  -8  -4  -3   67.27    0.79   0 
  -8   3   1   -2.41    1.16   0 
  -8   4   0   -0.18    1.39   0 
  -7   5  -1    3.64    1.33   0 
  -6   0   2  178.88    1.11   0 
  -6   2   2  197.78    1.63   0 
  -5   2   2   35.08    0.85   0 
  -5   5  -1   46.89    1.50   0 
  -5   6  -3    3.82    1.49   0 
  -4   1   2  195.42    1.21   0 
  -3   3   1    1.05    0.64   0 
  -2   5  -2  118.92    1.82   0 
  -2   6  -4  107.82    2.09   0 
  -1  -4  -4   25.76    0.98   0 
   2  -4  -7  105.76    1.60   0 
   3  -3  -6  110.88    1.40   0 
   4  -5 -14  232.04    3.18   0 
   4   4  -6   76.18    0.80   0 
   5  -4 -12  131.72    2.19   0 
   5  -3  -9 1467.94    5.17   0 
   5  -1  -6  170.07    1.38   0 
   6  -4 -15    6.02    1.57   0 
   6  -3 -11  101.21    1.91   0 
   6  -2  -9  249.60    2.19   0 
   6   2  -7   36.86    0.38   0 
   6   5 -12    3.75    0.66   0 
   7  -3 -14    3.98    1.28   0 
   8  -2 -14    4.00    1.36   0 
   9  -1 -16    2.86    1.43   0 
   9   1 -14   96.50    1.52   0 
 -12   2  -1   12.86    1.65   0 
 -11   0   0   24.49    1.09   0 
 -11   2   0    1.28    1.15   0 
 -10   3   0   84.31    1.80   0 
  -9   2   1   15.49    1.17   0 
  -8   5  -2   -1.77    1.64   0 
  -7   1   2    3.58    0.60   0 
  -7   3   1   87.90    1.67   0 
  -7   4   0   51.18    1.68   0 
  -6  -5  -5   10.63    0.94   0 
  -6   1   2 1075.93    3.16   0 
  -5  -5  -5   14.99    1.01   0 
  -5   1   2    0.04    0.57   0 
  -4  -5  -5    3.74    1.03   0 
  -4   4   0   39.79    1.17   0 
  -2  -5  -6    1.15    0.83   0 
  -1  -3  -2  903.35    2.63   0 
   3  -5 -11    5.12    1.57   0 
   3  -4  -8    7.25    1.05   0 
   3   6  -9   21.53    1.17   0 
   4  -3  -7  236.98    2.11   0 
   6  -4 -14   -0.64    1.41   0 
   7  -3 -13   -1.23    1.36   0 
   7  -2 -11  198.67    2.19   0 
   9  -1 -15   74.05    1.95   0 
   9   0 -14    1.49    1.13   0 
 -12   1  -1    5.26    1.34   0 
 -11   3  -1   12.58    1.45   0 
 -10  -2  -1   63.97    0.80   0 
 -10  -1   0   90.75    1.11   0 
  -9   4  -1    2.69    1.57   0 
  -8  -1   1    4.94    0.46   0 
  -7  -5  -5   60.01    1.21   0 
  -7   5  -2   52.06    1.89   0 
  -6   3   1  235.62    2.06   0 
  -6   4   0  125.57    1.83   0 
  -6   6  -4   24.77    1.99   0 
  -5   3   1   18.10    0.93   0 
  -5   4   0  140.58    1.82   0 
  -5   6  -4  291.28    3.31   0 
  -4   6  -4    6.85    1.76   0 
  -3  -3  -1   86.90    0.79   0 
  -3   5  -2    2.44    1.02   0 
  -2  -6  -9   28.48    1.65   0 
  -1  -6 -10   33.92    1.61   0 
   0  -6 -11   46.83    1.84   0 
   0  -5  -7   95.24    1.63   0 
   0   4  -2    4.75    0.80   0 
   1  -5  -8   63.57    1.57   0 
   1  -2  -2   15.90    0.65   0 
   1   2  -1  140.67    0.80   0 
   2  -5  -9   19.48    1.51   0 
   2  -2  -3  439.64    1.87   0 
   3  -2  -4   24.69    0.83   0 
   4   3  -5    1.03    0.35   0 
   5  -4 -11   12.62    1.29   0 
   5   1  -5    1.63    0.33   0 
   5   5 -10   -0.95    0.69   0 
   9   2 -14   32.69    0.90   0 
 -10   2   0    3.16    1.24   0 
 -10   4  -2    2.49    1.67   0 
  -9   1   1    4.19    0.92   0 
  -9   3   0   14.16    1.25   0 
  -9   5  -3   10.38    1.68   0 
  -8  -2   0    1.71    0.38   0 
  -8   2   1   51.45    1.34   0 
  -8   4  -1   -1.30    1.41   0 
  -5  -6  -8    7.37    1.32   0 
  -5   5  -2    7.75    1.39   0 
  -4   5  -2    9.05    1.10   0 
  -2   3   0  178.27    1.50   0 
  -2   6  -5   -1.02    1.44   0 
  -1  -5  -6   42.89    1.23   0 
   0  -6 -10   15.47    1.76   0 
   1  -4  -5    6.52    0.81   0 
   1   4  -3   40.85    0.91   0 
   1   6  -7    1.11    1.10   0 
   2  -1  -2 9240.92    6.48   0 
   3  -1  -3 4610.29    5.13   0 
   3   2  -3  112.15    0.50   0 
   4  -5 -12    1.24    1.34   0 
   4  -2  -5    1.37    0.78   0 
   5  -5 -14    9.83    1.91   0 
   5  -3  -8 1887.83    5.65   0 
   6  -3 -10  275.61    2.48   0 
   8   2 -11  368.65    1.49   0 
 -12   2  -2    0.69    1.59   0 
 -11  -2  -2    6.22    0.70   0 
 -11  -1  -1    0.50    0.74   0 
 -11   2  -1    0.29    1.35   0 
 -11   3  -2  111.78    2.34   0 
 -10   3  -1   -1.30    1.21   0 
  -8   3   0   28.93    1.45   0 
  -8   5  -3  111.22    2.32   0 
  -3   2   1  802.65    2.57   0 
  -3   4  -1  292.87    2.30   0 
  -3   6  -5   84.80    2.16   0 
  -2  -5  -5    7.75    1.03   0 
  -2  -2   0   71.20    0.57   0 
  -2   1   1 8565.67    6.09   0 
  -2   5  -3    2.47    1.16   0 
  -1  -6  -9    4.30    1.25   0 
   0  -4  -4  117.15    1.39   0 
   0   5  -4  270.76    2.15   0 
   1  -6 -11    2.03    1.44   0 
   1  -5  -7  192.44    2.29   0 
   1  -3  -3  385.23    2.02   0 
   1   5  -5  593.09    2.98   0 
   2  -6 -12   75.33    2.46   0 
   2   5  -6   40.85    1.14   0 
   3  -4  -7  962.66    4.16   0 
   3  -3  -5  174.14    1.62   0 
   4  -5 -11   24.91    1.77   0 
   4  -1  -4  382.04    1.71   0 
   6  -2  -8   97.94    1.41   0 
   6  -1  -7  487.75    2.30   0 
   7  -2 -10  466.76    2.92   0 
   9  -1 -14   97.65    1.71   0 
 -10   0   0  789.38    3.21   0 
 -10   1   0   99.08    1.60   0 
  -9   4  -2   48.74    1.75   0 
  -8  -5  -5   49.72    1.06   0 
  -7  -1   1    0.55    0.41   0 
  -7   2   1  163.53    1.65   0 
  -7   3   0    3.55    1.12   0 
  -7   4  -1   62.72    1.61   0 
  -7   5  -3   -1.30    1.40   0 
  -6  -4  -2    6.88    0.56   0 
  -6   4  -1  172.00    2.20   0 
  -6   6  -5    0.31    1.53   0 
  -5  -4  -2  279.77    1.51   0 
  -5   4  -1    6.16    1.17   0 
  -5   6  -5   56.21    1.94   0 
  -4  -4  -2  320.91    1.72   0 
  -4   2   1 1360.17    3.59   0 
  -4   4  -1  185.98    2.02   0 
  -4   6  -5   52.34    1.82   0 
  -3   5  -3  112.55    1.86   0 
  -2  -6  -8    0.06    1.18   0 
  -2  -3  -1  882.66    2.38   0 
  -1  -4  -3   10.12    0.83   0 
   0  -6  -9   33.39    1.74   0 
   0  -5  -6  352.47    2.71   0 
   0  -2  -1  565.66    1.76   0 
   0   6  -7   83.27    1.78   0 
   1  -6 -10    0.60    1.59   0 
   1  -1  -1 1158.30    2.03   0 
   1   3  -2  748.07    2.23   0 
   2  -5  -8  325.78    2.87   0 
   2   6  -9   18.73    1.36   0 
   3  -5  -9    9.95    1.41   0 
   4  -4  -8  504.67    3.23   0 
   4  -3  -6  216.52    1.89   0 
   5  -5 -13  112.38    2.38   0 
   5  -2  -6   25.90    0.99   0 
   6   4 -10   -0.47    0.43   0 
   7   0  -8    8.99    0.77   0 
   8  -3 -14    0.41    1.31   0 
   8  -2 -12  176.09    2.12   0 
   9  -2 -15   44.64    1.65   0 
   9   3 -15    0.36    0.46   0 
  10   0 -16  279.33    2.79   0 
 -12   0  -2  134.36    1.86   0 
 -12   1  -2    1.74    1.36   0 
 -11   1  -1   -0.15    1.13   0 
 -10   4  -3   17.74    1.61   0 
  -9   3  -1    7.99    1.41   0 
  -8   4  -2  122.68    2.18   0 
  -8   5  -4   40.39    2.08   0 
  -6   2   1   65.70    1.10   0 
  -6   3   0    3.74    1.04   0 
  -5  -6  -7   18.35    1.28   0 
  -5  -5  -4    1.40    0.84   0 
  -5   2   1   75.08    1.08   0 
  -5   5  -3   -1.91    1.31   0 
  -4  -6  -7   -1.63    1.25   0 
  -4   3   0    1.32    0.90   0 
  -4   5  -3   79.12    1.65   0 
  -3  -6  -7    5.31    1.21   0 
  -2   6  -6   64.18    1.86   0 
  -1  -5  -5   34.24    1.27   0 
  -1   5  -4  138.94    1.86   0 
   1   6  -8    2.43    1.16   0 
   2  -6 -11   32.40    1.82   0 
   2   3  -3    7.33    0.50   0 
   5  -5 -12    0.33    1.64   0 
   5  -4  -9   56.44    1.66   0 
   5  -1  -5    0.77    0.61   0 
   7  -3 -11   21.65    1.34   0 
   7   1  -8   49.69    0.71   0 
   8   0 -10  109.86    1.32   0 
   8   1 -10   43.57    0.83   0 
   9  -2 -14   33.09    1.66   0 
   9  -1 -13   30.39    1.36   0 
 -11   3  -3    8.59    1.65   0 
 -10   2  -1   67.31    1.70   0 
 -10   3  -2   80.90    1.84   0 
  -9  -1   0  820.93    2.57   0 
  -9   4  -3    9.12    1.70   0 
  -7   1   1    1.18    0.69   0 
  -7   5  -4    2.81    1.58   0 
  -6  -5  -4    6.27    0.80   0 
  -6   6  -6    2.38    1.57   0 
  -5   3   0    5.78    0.82   0 
  -4   6  -6  141.60    2.53   0 
  -3  -4  -2   98.72    1.11   0 
  -3   6  -6   12.77    1.43   0 
  -2  -6  -7   -0.11    1.27   0 
  -2   4  -2    6.87    0.93   0 
  -1   3  -1   98.47    1.08   0 
   1  -6  -9   12.34    1.62   0 
   1  -4  -4  265.30    2.04   0 
   2  -5  -7   11.36    1.35   0 
   3  -6 -12   49.22    2.10   0 
   3  -4  -6 1291.52    4.68   0 
   6   0  -6   11.02    0.65   0 
   6   5 -13   47.25    0.99   0 
   7  -2  -9  214.27    2.03   0 
   7  -1  -8   48.62    1.15   0 
   8  -2 -11  378.66    2.94   0 
   8  -1 -10   44.66    1.24   0 
   9   0 -12   -1.46    0.96   0 
 -10   4  -4   22.99    1.69   0 
  -8   3  -1    7.92    1.09   0 
  -7  -5  -4   -1.43    0.78   0 
  -7  -4  -2    1.60    0.46   0 
  -7   4  -2   -0.16    1.12   0 
  -6   5  -4    6.42    1.55   0 
  -3   1   1 1346.59    2.71   0 
  -2  -5  -4  108.08    1.55   0 
  -2   5  -4  111.69    1.71   0 
   0  -6  -8    2.33    1.21   0 
   0  -5  -5    2.19    1.17   0 
   0  -4  -3   42.66    1.06   0 
   0   5  -5    1.24    0.87   0 
   0   6  -8    3.32    1.33   0 
   1  -5  -6  660.60    3.57   0 
   2   6 -10  103.44    1.90   0 
   3   5  -8    9.19    0.93   0 
   4  -4  -7   80.86    1.52   0 
   6  -5 -13   41.97    1.96   0 
   6  -3  -8  185.91    2.12   0 
   7  -4 -12  132.60    2.63   0 
   7  -3 -10   14.71    1.25   0 
   8  -3 -12   42.66    1.70   0 
   9  -3 -15   -0.28    1.77   0 
   9  -2 -13    1.80    1.31   0 
   9  -1 -12  356.43    2.71   0 
   9   1 -12  356.93    2.08   0 
   9   2 -13    2.23    0.57   0 
  10   1 -15   32.55    1.21   0 
 -12  -1  -3  151.84    1.73   0 
 -12   1  -3  168.69    2.38   0 
 -10   1  -1  118.39    1.73   0 
  -9   0   0   48.03    1.04   0 
  -8   4  -3   65.59    1.89   0 
  -8   5  -5   51.63    1.94   0 
  -7   3  -1  282.30    2.48   0 
  -6   1   1    1.27    0.54   0 
  -5  -6  -6    0.49    1.21   0 
  -5   4  -2  285.86    2.53   0 
  -5   5  -4    2.48    1.13   0 
  -4  -6  -6  134.01    1.94   0 
  -4   1   1   36.45    0.73   0 
  -4   4  -2  321.90    2.54   0 
  -4   5  -4   59.86    1.68   0 
  -4   6  -7   -2.18    1.69   0 
  -3  -6  -6   12.48    1.39   0 
  -3   4  -2   98.34    1.45   0 
  -3   5  -4    3.30    1.05   0 
  -2   6  -7    1.84    1.21   0 
  -1  -6  -7   47.55    1.53   0 
   1   4  -4  268.20    1.77   0 
   1   5  -6  665.38    3.21   0 
   1   6  -9   11.60    1.27   0 
   2  -2  -2   87.43    0.99   0 
   3  -3  -4  245.63    1.82   0 
   3  -2  -3  114.47    1.12   0 
   4  -5  -9   29.41    1.43   0 
   4  -2  -4 1396.44    3.72   0 
   5  -4  -8   15.24    1.14   0 
   8  -4 -14   84.25    2.49   0 
  10  -1 -15   32.70    1.59   0 
 -11  -1  -2   -1.27    0.86   0 
 -11   1  -2   -1.66    1.17   0 
 -11   2  -3   10.50    1.46   0 
 -10  -1  -1  119.49    1.25   0 
  -9   2  -1   14.47    1.02   0 
  -9   4  -4  254.00    2.98   0 
  -7   5  -5   58.36    1.85   0 
  -6  -6  -6    1.15    1.13   0 
  -5   1   1   37.34    0.69   0 
  -2   2   0   67.68    0.83   0 
  -2   3  -1  874.29    3.02   0 
  -1  -5  -4  137.73    1.75   0 
  -1   4  -3   11.51    0.95   0 
  -1   5  -5   34.85    1.18   0 
  -1   6  -8    2.36    1.35   0 
   0   3  -2   31.34    0.74   0 
   1  -6  -8    4.10    1.32   0 
   1  -3  -2  766.46    2.69   0 
   2  -6  -9   13.63    1.54   0 
   2   4  -5   86.81    1.10   0 
   3  -6 -10   87.59    2.41   0 
   3  -5  -7   14.55    1.36   0 
   3  -4  -5   53.40    1.38   0 
   5  -2  -5  743.08    2.97   0 
   6  -5 -12    4.70    1.49   0 
   6  -4  -9    6.97    1.34   0 
   7  -4 -11   26.80    1.87   0 
   7  -2  -8  102.21    1.62   0 
   9  -3 -14   52.75    1.82   0 
  10   0 -14   17.74    1.30   0 
 -11   0  -2  231.82    2.17   0 
 -10   2  -2   38.92    1.35   0 
  -8   1   0    3.66    0.85   0 
  -8   3  -2    9.41    1.37   0 
  -8   5  -6    7.53    1.62   0 
  -7   4  -3  142.42    2.08   0 
  -6   2   0  195.74    1.69   0 
  -6   5  -5   14.17    1.38   0 
  -5  -1   1   35.73    0.41   0 
  -5   3  -1    9.40    1.07   0 
  -5   6  -8    8.66    1.91   0 
  -4  -5  -3   81.70    1.29   0 
  -4   6  -8   54.66    2.14   0 
  -3   3  -1   85.85    1.19   0 
  -3   6  -8   19.42    1.75   0 
  -2   5  -5    5.72    1.22   0 
  -2   6  -8    1.15    1.47   0 
  -1  -4  -2   46.63    0.97   0 
  -1  -2   0  487.00    1.44   0 
   0   2  -1  574.75    1.73   0 
   0   5  -6  367.44    2.60   0 
   1  -5  -5  578.66    3.32   0 
   1   6 -10    2.26    1.24   0 
   2  -4  -4   58.47    1.22   0 
   4  -6 -11    7.54    1.65   0 
   4  -5  -8   21.87    1.37   0 
   4  -4  -6   82.87    1.53   0 
   7  -3  -9  194.74    2.19   0 
   8  -4 -13   62.33    2.08   0 
   8  -3 -11   10.11    1.28   0 
   8  -1  -9    1.60    0.94   0 
   9  -1 -11   14.80    1.09   0 
  -9  -2  -1   14.68    0.56   0 
  -9   4  -5   72.61    2.29   0 
  -8   2  -1  128.53    1.81   0 
  -8   4  -4   46.38    1.62   0 
  -7   5  -6    7.82    1.46   0 
  -6   4  -3   67.63    1.54   0 
  -5  -5  -3   -0.41    0.69   0 
  -5   2   0   79.83    1.11   0 
  -4  -3   0    1.10    0.39   0 
  -4   2   0  670.64    2.61   0 
  -4   5  -5    3.70    1.11   0 
  -3  -5  -3  115.60    1.44   0 
  -3   2   0  417.08    1.92   0 
  -3   5  -5   -1.48    1.07   0 
  -2   4  -3   82.97    1.31   0 
  -1  -6  -6  138.36    2.01   0 
   0  -5  -4  266.59    2.32   0 
   1  -6  -7    0.26    1.45   0 
   1  -4  -3   38.61    0.99   0 
   1  -2  -1  145.84    1.03   0 
   2  -6  -8   37.65    1.64   0 
   3  -6  -9   21.70    1.84   0 
   5  -4  -7   47.42    1.36   0 
   6  -3  -7  480.36    2.94   0 
   6  -2  -6   96.03    1.32   0 
   7  -4 -10    1.96    1.45   0 
   9  -3 -13   -1.48    1.34   0 
  10  -2 -14   -0.89    1.43   0 
  10   1 -14    7.65    0.92   0 
 -11  -3  -4    0.62    0.63   0 
 -11   1  -3   15.56    1.29   0 
  -8  -5  -4   50.09    0.88   0 
  -8  -1   0    2.88    0.53   0 
  -8   0   0    3.48    0.65   0 
  -7   1   0   77.38    1.16   0 
  -7   3  -2   23.84    1.11   0 
  -7   4  -4   64.59    1.81   0 
  -6  -5  -3   10.20    0.81   0 
  -5  -6  -5   60.85    1.49   0 
  -5   4  -3  134.58    1.83   0 
  -4  -6  -5   53.24    1.42   0 
  -4   4  -3    1.44    0.92   0 
  -4   6  -9    9.58    1.91   0 
  -3  -3   0    2.60    0.42   0 
  -3   6  -9    0.36    1.61   0 
  -2   6  -9   29.29    1.85   0 
  -1   5  -6   41.84    1.44   0 
   0  -6  -6   16.78    1.49   0 
   0  -3  -1    1.78    0.57   0 
   0   4  -4  123.35    1.36   0 
   0   6 -10   29.63    1.60   0 
   1   3  -3  388.81    1.71   0 
   2   5  -8  331.71    2.34   0 
   3  -5  -6  108.29    1.93   0 
   3  -1  -2  767.91    2.09   0 
   3   0  -2 1302.13    1.98   0 
   3   5  -9   10.38    0.91   0 
   5  -1  -4  753.66    2.50   0 
   5   0  -4   42.50    0.66   0 
   5   4  -9   55.13    0.79   0 
   6  -5 -10    0.97    1.63   0 
   6  -4  -8    1.39    1.07   0 
   7  -5 -12    1.64    1.81   0 
   8  -4 -12   51.09    1.89   0 
   8  -3 -10  176.67    2.45   0 
   8  -2  -9  172.99    2.04   0 
   8   1  -9    2.63    0.53   0 
   8   2 -10    6.30    0.41   0 
   9  -2 -11  206.39    2.38   0 
   9   1 -11   13.22    0.76   0 
 -12  -1  -4    1.06    1.05   0 
 -12   0  -4   -0.44    1.17   0 
 -10   1  -2  484.63    3.03   0 
  -9   4  -6  159.30    2.78   0 
  -8   3  -3   -0.26    1.29   0 
  -8   4  -5   42.20    1.85   0 
  -7  -2   0   13.19    0.37   0 
  -7   2  -1  121.01    1.66   0 
  -7   5  -7    4.49    1.49   0 
  -6   3  -2    4.30    1.08   0 
  -5  -4  -1    5.73    0.57   0 
  -5   5  -6    6.74    1.20   0 
  -3  -4  -1  296.55    1.67   0 
  -2  -6  -5   -0.73    1.14   0 
  -1  -5  -3   95.80    1.52   0 
   1  -5  -4  477.59    3.03   0 
   1   6 -11    3.02    1.41   0 
   2  -6  -7   54.80    1.91   0 
   2  -5  -5   14.92    1.14   0 
   3  -4  -4  232.09    2.13   0 
   3  -3  -3   29.45    0.90   0 
   4  -5  -7   37.90    1.45   0 
   4  -4  -5   36.68    1.35   0 
   5  -5  -8    3.20    1.44   0 
   5  -3  -5    1.45    0.82   0 
   7  -3  -8    6.57    1.06   0 
   7  -2  -7   75.66    1.33   0 
   9  -3 -12   48.49    1.72   0 
  10  -2 -13   -0.70    1.37   0 
 -10   3  -5   12.41    1.43   0 
  -9  -3  -2   33.11    0.52   0 
  -9   3  -4  119.22    2.03   0 
  -6  -6  -5    4.22    1.08   0 
  -6   4  -4    2.23    1.11   0 
  -6   5  -7   12.78    1.72   0 
  -4   5  -6   17.23    1.32   0 
  -3   5  -6  302.57    2.73   0 
  -3   6 -10   13.28    1.81   0 
  -2  -4  -1   24.14    0.89   0 
  -2   3  -2  722.47    2.83   0 
  -2   6 -10   36.70    1.92   0 
  -1  -6  -5    4.36    1.22   0 
  -1   4  -4   28.35    0.96   0 
   0   6 -11   47.79    1.79   0 
   1  -6  -6   -1.68    1.37   0 
   1   4  -5    6.95    0.80   0 
   2  -4  -3   70.13    1.33   0 
   4  -2  -3 4124.76    6.22   0 
   4   5 -11   25.61    1.09   0 
   5  -4  -6    0.22    0.95   0 
   5  -2  -4  609.48    2.67   0 
   6  -5  -9    8.32    1.57   0 
   6  -3  -6  157.15    1.92   0 
   7  -5 -11   -0.95    1.48   0 
   7  -4  -9  364.98    3.13   0 
   7   1  -7    5.63    0.48   0 
   7   4 -13  104.07    0.97   0 
   8  -4 -11   18.58    1.59   0 
   8  -1  -8  104.87    1.44   0 
   9  -1 -10   15.00    1.09   0 
   9   0 -10  257.88    1.92   0 
   9   2 -12   18.89    0.57   0 
 -11  -1  -3   14.65    1.01   0 
 -10   0  -2    8.67    0.96   0 
  -9  -1  -1  331.13    1.79   0 
  -9   4  -7    5.86    1.90   0 
  -8   1  -1   56.01    1.22   0 
  -8   2  -2   40.00    1.36   0 
  -8   4  -6  179.77    2.67   0 
  -7  -5  -3    0.92    0.69   0 
  -7   3  -3  127.06    1.86   0 
  -7   4  -5   13.80    1.28   0 
  -7   5  -8   52.39    1.97   0 
  -6   2  -1    4.82    0.90   0 
  -5   3  -2   18.92    0.96   0 
  -5   4  -4  158.13    1.95   0 
  -4   3  -2  456.08    2.59   0 
  -4   4  -4    4.53    1.11   0 
  -3   3  -2  189.44    1.70   0 
  -2  -3   0  178.20    1.10   0 
  -2   4  -4   -0.58    0.90   0 
  -1   2  -1  516.76    1.82   0 
  -1   5  -7   36.06    1.38   0 
  -1   6 -11    0.57    1.56   0 
   0  -6  -5   33.94    1.54   0 
   0  -5  -3  350.67    2.53   0 
   1   5  -8   65.00    1.41   0 
   2  -1  -1 8676.42    6.16   0 
   2   3  -4   19.16    0.55   0 
   2   4  -6  431.34    2.16   0 
   4  -5  -6    2.61    1.34   0 
   5  -6 -10   10.96    1.65   0 
   6  -4  -7    7.96    1.09   0 
   6  -2  -5   38.31    1.11   0 
   6   4 -11   42.94    0.73   0 
   7   2  -8   98.91    0.49   0 
   8  -3  -9    3.77    1.13   0 
   8  -2  -8   83.53    1.59   0 
   8   0  -8    0.79    0.64   0 
   9  -3 -11   40.15    1.54   0 
   9  -2 -10   40.99    1.49   0 
  10  -1 -12    0.61    1.13   0 
  10   0 -12    8.53    1.03   0 
  10   1 -13   75.26    1.18   0 
 -11   1  -4   80.27    1.79   0 
 -10  -3  -3   12.11    0.55   0 
 -10  -1  -2  460.65    2.37   0 
 -10   1  -3   44.46    1.37   0 
 -10   2  -4  215.68    2.37   0 
  -9   2  -3    3.57    1.00   0 
  -9   3  -5   59.10    1.83   0 
  -8   3  -4   43.25    1.63   0 
  -7   0   0   76.12    0.92   0 
  -6  -4  -1  166.73    0.99   0 
  -6   5  -8    1.71    1.61   0 
  -5   1   0 1102.50    3.02   0 
  -4  -5  -2    9.02    0.85   0 
  -3  -6  -4   55.39    1.40   0 
  -2  -6  -4  103.06    1.75   0 
  -2   6 -11   10.82    1.52   0 
  -1  -4  -1  162.51    1.44   0 
   0  -2   0  192.78    1.04   0 
   0   6 -12    2.40    1.51   0 
   1  -4  -2  245.92    1.87   0 
   1  -3  -1   15.56    0.74   0 
   2  -6  -6    9.02    1.58   0 
   2  -5  -4  152.75    1.91   0 
   2   5  -9   20.90    1.12   0 
   3   5 -10   72.30    1.32   0 
   4  -6  -8    3.50    1.47   0 
   5  -5  -7   21.87    1.35   0 
   7  -5 -10   13.42    1.57   0 
   7  -4  -8   35.83    1.71   0 
   7  -3  -7  412.91    2.86   0 
   8  -4 -10  255.61    2.94   0 
   9  -4 -12   65.97    2.31   0 
  10  -3 -13   -2.20    1.50   0 
  10  -2 -12   76.02    1.88   0 
 -11   2  -6  224.89    2.92   0 
  -8   4  -7    3.19    1.61   0 
  -7   4  -6   65.29    1.93   0 
  -6   3  -3   38.58    1.33   0 
  -6   4  -5  172.34    2.21   0 
  -5  -6  -4  274.52    2.24   0 
  -5   2  -1    8.59    0.71   0 
  -5   5  -8   91.06    2.19   0 
  -2  -5  -2  120.00    1.50   0 
  -2   1   0 1254.92    2.38   0 
  -1  -6  -4  132.39    1.98   0 
  -1  -3   0  105.51    0.98   0 
  -1   6 -12    3.45    1.68   0 
   0  -7  -7    1.86    1.70   0 
   0   3  -3   24.12    0.65   0 
   0   4  -5   24.34    0.89   0 
   0   5  -8   40.69    1.38   0 
   1  -6  -5  171.46    2.27   0 
   1  -5  -3  207.24    2.14   0 
   2  -2  -1   44.94    0.74   0 
   4  -4  -4   15.41    1.01   0 
   4   3  -6  211.18    1.02   0 
   5  -6  -9    0.65    1.53   0 
   5  -4  -5  121.56    1.86   0 
   5  -3  -4   10.81    1.04   0 
   6  -5  -8   20.41    1.46   0 
   7  -2  -6   25.47    1.12   0 
   7   0  -6 1495.75    3.41   0 
   9  -3 -10   51.46    1.77   0 
 -11   0  -4    6.10    1.08   0 
 -11   1  -5   -0.05    1.26   0 
 -10   3  -7   32.36    1.68   0 
  -7  -1   0   77.10    0.79   0 
  -7   1  -1    2.70    0.83   0 
  -7   2  -2  739.10    3.35   0 
  -4   1   0  160.12    1.14   0 
  -4   5  -8    5.90    1.44   0 
  -3   1   0  191.00    1.12   0 
  -3   2  -1  108.53    1.10   0 
  -1  -5  -2   32.47    1.14   0 
   0  -6  -4   21.39    1.40   0 
   1   5  -9   23.88    1.22   0 
   3  -6  -6    3.61    1.60   0 
   3  -4  -3    3.37    0.86   0 
   3  -3  -2  469.87    2.37   0 
   4  -6  -7   38.36    2.00   0 
   4  -5  -5   31.45    1.46   0 
   4   5 -12    1.06    1.02   0 
   6  -4  -6   60.38    1.51   0 
   6  -3  -5  202.21    1.97   0 
   7  -5  -9   68.96    1.99   0 
   8  -4  -9    2.16    1.54   0 
   8  -3  -8   43.41    1.41   0 
   9  -4 -11    5.24    1.71   0 
   9  -2  -9   31.46    1.36   0 
  10  -3 -12    1.30    1.62   0 
  10  -2 -11    6.40    1.35   0 
  10  -1 -11   18.22    1.19   0 
  11   0 -14  138.69    1.95   0 
 -11  -2  -4   -1.04    0.85   0 
  -9   2  -4   56.44    1.47   0 
  -9   3  -6   15.95    1.41   0 
  -8   2  -3 1084.81    4.31   0 
  -8   3  -5   16.98    1.25   0 
  -8   4  -8   72.25    2.25   0 
  -7   3  -4   16.40    1.04   0 
  -7   4  -7   -0.12    1.50   0 
  -6  -6  -4   24.48    1.16   0 
  -6   0   0  154.09    1.10   0 
  -6   5 -10   28.79    2.02   0 
  -5   3  -3  443.71    2.70   0 
  -5   5  -9    6.47    1.61   0 
  -4   4  -5   -0.09    0.93   0 
  -3   4  -5   52.57    1.27   0 
  -3   5  -8    7.59    1.22   0 
  -1  -7  -6   57.75    1.97   0 
  -1   3  -3   86.75    1.05   0 
   0  -4  -1   39.14    0.91   0 
   2  -6  -5   14.94    1.29   0 
   2  -4  -2  166.88    1.67   0 
   2   5 -10   30.60    1.23   0 
   3  -5  -4   44.77    1.33   0 
   3   5 -11    8.49    0.98   0 
   5  -6  -8    1.28    1.48   0 
   5   4 -10    7.22    0.65   0 
   6  -6  -9   47.58    2.28   0 
   6  -5  -7    0.12    1.44   0 
   7  -4  -7   -0.39    1.10   0 
   7  -3  -6  158.86    2.03   0 
   8  -2  -7    8.22    1.07   0 
   9   1 -10   13.88    0.67   0 
  10   2 -14    0.38    0.53   0 
 -11  -1  -4   83.77    1.52   0 
 -10   1  -4   45.24    1.42   0 
  -9   0  -2    0.97    0.76   0 
  -9   1  -3  256.64    2.24   0 
  -8   1  -2  489.96    2.69   0 
  -6  -5  -2    2.20    0.66   0 
  -6   2  -2    9.90    0.80   0 
  -5   4  -6   34.43    1.47   0 
  -4   3  -3  875.36    3.49   0 
  -4   5  -9    3.44    1.54   0 
  -3  -6  -3    0.23    0.98   0 
  -3   3  -3  147.49    1.49   0 
  -2  -6  -3  122.77    1.83   0 
  -2   3  -3  492.52    2.36   0 
   0  -7  -6   33.45    1.67   0 
   1  -6  -4   12.22    1.47   0 
   1   3  -4  367.71    1.72   0 
   2  -5  -3  270.00    2.37   0 
   2  -3  -1  238.11    1.64   0 
   2   4  -7  107.73    1.35   0 
   4  -2  -2  182.34    1.48   0 
   5  -2  -3 1450.94    3.95   0 
   5  -1  -3  193.63    1.30   0 
   6  -2  -4  196.51    1.74   0 
   6  -1  -4  258.52    1.64   0 
   7  -5  -8   -0.49    1.61   0 
   8  -5 -10   92.98    2.40   0 
   8   1  -8   97.42    0.88   0 
   9  -4 -10   62.05    2.15   0 
   9  -3  -9   22.41    1.37   0 
  10  -3 -11   -1.36    1.64   0 
  10   1 -12    2.32    0.70   0 
 -11   1  -6    8.32    1.40   0 
 -10   2  -6    2.08    1.19   0 
  -9   3  -7   86.70    1.97   0 
  -8  -2  -1  125.17    0.92   0 
  -8  -1  -1   56.06    0.93   0 
  -8   3  -6   18.15    1.48   0 
  -8   4  -9   14.15    1.62   0 
  -7   2  -3  645.26    3.27   0 
  -7   3  -5    8.43    1.22   0 
  -7   4  -8   75.66    2.05   0 
  -6   3  -4    5.27    0.95   0 
  -6   4  -7   81.19    1.91   0 
  -5   5 -10   51.99    1.92   0 
  -4  -6  -3  102.36    1.53   0 
  -4   4  -6  213.61    2.28   0 
  -3   5  -9   27.46    1.43   0 
  -2  -7  -5   -2.45    1.45   0 
  -2   5  -9  129.57    2.12   0 
  -1  -6  -3  304.13    2.61   0 
  -1   5  -9   13.63    1.15   0 
   0   2  -2   49.65    0.70   0 
   1  -7  -6   34.00    1.96   0 
   1  -4  -1   72.40    1.24   0 
   1  -2   0  470.38    1.72   0 
   1  -1   0 2559.94    2.98   0 
   1   5 -10    7.78    1.15   0 
   3  -6  -5   18.20    1.53   0 
   4  -6  -6   54.07    1.81   0 
   4  -4  -3   59.43    1.29   0 
   4   5 -13    3.34    1.12   0 
   5  -6  -7   10.70    1.48   0 
   5  -4  -4   67.52    1.43   0 
   5   1  -4  760.55    1.34   0 
   6  -4  -5    9.55    1.24   0 
   7  -2  -5  340.53    2.35   0 
   8  -4  -8   39.78    1.60   0 
   8  -3  -7   25.75    1.29   0 
   9  -2  -8    3.10    1.09   0 
  10  -2 -10   14.57    1.39   0 
  10  -1 -10   38.60    1.29   0 
 -10  -2  -3   31.02    0.91   0 
 -10  -1  -3   44.75    1.07   0 
  -9  -1  -2   37.62    0.97   0 
  -9   2  -5   55.49    1.50   0 
  -8   2  -4  100.50    1.75   0 
  -8   4 -10    8.91    1.87   0 
  -5  -6  -3    3.44    1.01   0 
  -5   2  -2   54.58    1.02   0 
  -5   3  -4  853.33    3.75   0 
  -5   5 -11    8.92    1.86   0 
  -4  -4   0   39.64    0.75   0 
  -4   5 -10    2.77    1.38   0 
  -3  -5  -1   15.59    0.92   0 
  -3  -4   0   60.81    0.88   0 
  -3  -2   1  833.40    1.26   0 
  -3   4  -6  553.93    3.24   0 
  -2  -5  -1    8.76    0.88   0 
  -2  -4   0   -0.40    0.62   0 
  -2   4  -6    5.54    1.06   0 
  -1  -7  -5   -0.05    1.24   0 
  -1   4  -6    0.39    0.93   0 
   0  -7  -5    3.40    1.58   0 
   0  -6  -3    4.40    1.23   0 
   0   5 -10    8.05    1.25   0 
   2  -6  -4    3.17    1.41   0 
   3  -5  -3    8.03    1.23   0 
   3  -2  -1  790.73    2.57   0 
   3   5 -12    1.91    1.00   0 
   4  -5  -4   70.54    1.55   0 
   5  -5  -5   26.16    1.33   0 
   5  -3  -3   -1.99    0.77   0 
   6  -6  -8   -1.45    1.55   0 
   6  -5  -6  109.19    2.02   0 
   6  -3  -4   42.39    1.17   0 
   7  -4  -6    4.24    1.10   0 
   7   4 -14   11.11    0.76   0 
   8  -5  -9    1.82    1.57   0 
   9  -4  -9   -3.34    1.62   0 
   9  -1  -8   35.68    1.11   0 
  10  -3 -10   27.96    1.71   0 
  11  -2 -12   11.91    1.58   0 
 -11   1  -7   12.01    1.55   0 
 -10   0  -4   16.05    1.13   0 
 -10   1  -5    1.82    1.16   0 
 -10   2  -7   23.67    1.48   0 
  -9  -2  -2    1.38    0.58   0 
  -9   3  -8   74.36    1.97   0 
  -8  -5  -3  116.10    0.78   0 
  -7   1  -2  103.86    1.38   0 
  -7   4  -9   31.16    1.80   0 
  -6   3  -5  664.27    3.58   0 
  -6   4  -8    2.36    1.36   0 
  -5   0   0  192.11    1.09   0 
  -5   4  -7   -0.41    1.12   0 
  -4  -5  -1  167.40    1.47   0 
  -4   2  -2    4.14    0.70   0 
  -4   5 -11   30.35    1.86   0 
  -2  -2   1   42.56    0.46   0 
  -2   5 -10    8.95    1.40   0 
  -1  -5  -1  140.66    1.63   0 
   0   3  -4   95.80    1.09   0 
   1  -3   0  105.90    1.16   0 
   2   3  -5   61.42    0.84   0 
   3  -1  -1 1461.94    2.83   0 
   4  -6  -5   10.89    1.66   0 
   6   1  -5   39.74    0.49   0 
   7  -5  -7   24.98    1.55   0 
   7  -3  -5  104.02    1.61   0 
   8  -4  -7   12.84    1.51   0 
   8  -2  -6   39.25    1.28   0 
   8  -1  -6  193.75    1.70   0 
   9  -3  -8   54.69    1.57   0 
   9   3 -15   -0.85    0.43   0 
  -9   2  -6   94.15    1.93   0 
  -9   3  -9   12.72    1.82   0 
  -8   3  -7   13.97    1.28   0 
  -7   3  -6  174.28    2.13   0 
  -6  -1   0  411.78    1.41   0 
  -6   2  -3  338.42    2.24   0 
  -5   1  -1  360.10    1.80   0 
  -3   2  -2    1.49    0.69   0 
  -3   3  -4  854.94    3.38   0 
  -3   5 -11   44.51    1.94   0 
  -2  -7  -4    7.59    1.36   0 
  -1   2  -2 1026.58    2.60   0 
   1  -7  -5   -0.91    1.41   0 
   1  -6  -3  124.28    1.92   0 
   1   5 -11    5.15    1.18   0 
   2  -5  -2   26.00    1.15   0 
   2  -4  -1  313.81    2.16   0 
   2   5 -12   46.96    1.40   0 
   3  -7  -6   15.52    2.06   0 
   3  -3  -1    0.88    0.67   0 
   6  -6  -7    0.37    1.53   0 
   6   0  -4  684.82    2.06   0 
   6   3  -9    1.15    0.40   0 
   8  -5  -8   -1.41    1.47   0 
   8  -3  -6   53.89    1.59   0 
   9   0  -8   17.82    0.85   0 
  10  -2  -9    3.52    1.27   0 
  10   0 -10    3.38    0.87   0 
 -11  -2  -5    9.01    1.01   0 
 -11   0  -6    0.32    1.13   0 
 -10   1  -6  173.14    2.21   0 
  -8   0  -2   65.64    1.10   0 
  -8   2  -5   16.20    1.27   0 
  -7   2  -4  185.57    1.95   0 
  -7   4 -10   10.34    1.49   0 
  -6  -6  -3    1.15    0.88   0 
  -6   4  -9    6.85    1.49   0 
  -5  -5  -1   46.71    0.91   0 
  -5   3  -5   31.83    1.29   0 
  -5   4  -8    5.97    1.11   0 
  -3  -7  -4    2.87    1.31   0 
  -3  -6  -2   58.16    1.36   0 
  -3   4  -7   37.08    1.24   0 
  -2  -6  -2  741.36    3.63   0 
  -2   2  -2   93.06    0.98   0 
  -2   3  -4   32.28    0.91   0 
  -2   5 -11    1.22    1.24   0 
  -1  -6  -2   22.04    1.23   0 
  -1  -2   1  146.92    0.87   0 
  -1   3  -4  429.49    2.12   0 
  -1   5 -11   42.27    1.63   0 
   0  -7  -4   91.01    2.12   0 
   0  -4   0  181.63    1.52   0 
   0   4  -7   49.72    1.20   0 
   0   5 -11  293.81    2.66   0 
   2  -7  -5   55.03    2.08   0 
   2  -6  -3   12.02    1.50   0 
   4  -5  -3    1.31    0.97   0 
   4   1  -3 1061.21    1.17   0 
   5  -4  -3  156.45    1.86   0 
   6  -5  -5   38.21    1.53   0 
   6  -4  -4  141.62    1.92   0 
   6  -2  -3  236.85    1.83   0 
   7  -5  -6    6.44    1.57   0 
   7  -4  -5    5.65    1.31   0 
   9  -4  -8   31.25    1.63   0 
   9  -2  -7   35.82    1.34   0 
  10  -3  -9   43.10    1.79   0 
  10  -1  -9   19.08    1.11   0 
  11  -2 -11    0.67    1.14   0 
  11  -1 -11  150.37    2.08   0 
  11   0 -12   36.52    1.20   0 
  -9   2  -7    3.57    1.34   0 
  -9   3 -10   24.01    1.72   0 
  -8   3  -8   39.29    1.66   0 
  -7  -5  -2   54.04    0.75   0 
  -7   3  -7   10.06    1.34   0 
  -7   4 -11   70.83    2.15   0 
  -6   3  -6  895.87    4.22   0 
  -5   2  -3    7.69    0.88   0 
  -4  -6  -2    6.30    0.93   0 
  -4   0   0 1305.71    2.41   0 
  -4   1  -1  578.76    2.11   0 
  -4   4  -8  213.83    2.38   0 
  -4   5 -13   23.26    1.76   0 
  -3   5 -12   59.16    1.89   0 
  -2  -3   1  252.46    1.25   0 
  -2   4  -7  651.44    3.36   0 
  -2   5 -12   84.82    2.15   0 
  -1   4  -7  283.22    2.18   0 
   0  -6  -2   10.45    1.22   0 
   0   1  -1  648.76    1.33   0 
   1  -7  -4   -1.11    1.57   0 
   1  -5  -1    6.48    0.93   0 
   1   5 -12   18.65    1.37   0 
   2  -2   0   69.35    0.85   0 
   3  -5  -2   58.86    1.40   0 
   3   4  -9  153.58    1.50   0 
   3   5 -14    4.57    1.37   0 
   4  -6  -4   30.35    1.87   0 
   4   0  -2  206.43    0.95   0 
   4   5 -15   24.76    1.38   0 
   5  -6  -5   47.21    1.83   0 
   5  -2  -2   38.37    0.90   0 
   6  -6  -6   76.97    2.35   0 
   6  -3  -3   76.18    1.48   0 
   7  -2  -4  102.74    1.41   0 
   7   1  -6   18.15    0.48   0 
   8  -5  -7   -1.88    1.73   0 
   8  -4  -6    7.59    1.44   0 
   9  -3  -7   33.43    1.40   0 
   9  -1  -7  290.07    2.14   0 
   9   1  -9    4.55    0.53   0 
 -10  -1  -4   45.54    1.13   0 
  -9   1  -5   -2.03    1.01   0 
  -8   3  -9  359.94    3.60   0 
  -6   1  -2  350.85    1.96   0 
  -6   4 -10  147.34    2.40   0 
  -5   4  -9   41.08    1.49   0 
  -3   5 -13    6.29    1.67   0 
  -1   5 -12    1.63    1.21   0 
   1  -4   0  353.78    2.15   0 
   1   3  -5  194.91    1.36   0 
   3  -6  -3   -0.72    1.39   0 
   3  -4  -1    1.33    0.81   0 
   4  -2  -1 1256.56    3.45   0 
   5  -3  -2   74.07    1.27   0 
   5  -1  -2    2.11    0.57   0 
   6  -1  -3  796.49    2.71   0 
   6   4 -13    9.59    0.82   0 
   7  -3  -4    9.35    1.01   0 
   7  -1  -4  404.97    2.12   0 
   7   4 -15   12.14    0.87   0 
   8  -3  -5   19.20    1.34   0 
   8  -2  -5   -0.15    1.03   0 
   8   0  -6  463.63    2.05   0 
   9  -4  -7   -2.07    1.58   0 
  10  -4  -9   -0.31    1.45   0 
  10  -2  -8  144.91    2.02   0 
  11  -2 -10   78.58    1.87   0 
 -10  -3  -4   16.68    0.67   0 
 -10  -2  -4  206.31    1.70   0 
  -9  -1  -3  257.00    1.84   0 
  -9   2  -8   -0.72    1.38   0 
  -8   2  -6    7.02    1.07   0 
  -7  -1  -1    1.49    0.52   0 
  -7   2  -5  762.69    3.68   0 
  -7   3  -8   88.11    1.98   0 
  -6   2  -4  862.12    3.53   0 
  -6   4 -11   83.19    2.25   0 
  -5  -6  -2    7.68    0.94   0 
  -5   3  -6  161.07    2.00   0 
  -4   2  -3   -0.68    0.75   0 
  -4   4  -9    1.85    1.26   0 
  -3  -7  -3    0.21    1.40   0 
  -3   3  -5  338.63    2.28   0 
  -3   4  -8  521.46    3.26   0 
  -1  -7  -3   27.83    1.63   0 
  -1  -5   0  153.51    1.68   0 
   0  -7  -3   70.01    1.93   0 
   0  -2   1  587.89    1.78   0 
   0   4  -8   68.69    1.37   0 
   2  -7  -4    3.02    1.50   0 
   2  -5  -1   44.29    1.26   0 
   2  -1   0 1279.09    2.43   0 
   3   5 -15    7.90    1.32   0 
   4  -3  -1   48.18    1.04   0 
   5  -5  -3   10.71    1.19   0 
   5   3  -8 1896.31    3.02   0 
   6  -5  -4   12.38    1.26   0 
   6  -4  -3  222.46    2.34   0 
   7  -5  -5   36.93    1.80   0 
   7  -4  -4   93.07    1.89   0 
  10  -3  -8    6.16    1.28   0 
  11  -3 -10    5.95    1.40   0 
  11   1 -13    7.27    0.79   0 
 -11  -2  -6  210.32    2.05   0 
 -11   0  -8   -2.59    1.32   0 
  -9   0  -4    7.46    0.85   0 
  -8  -1  -2  494.89    2.15   0 
  -8   3 -10  181.71    2.65   0 
  -6  -5  -1    7.48    0.65   0 
  -6   3  -7  511.08    3.27   0 
  -6   4 -12   42.08    2.13   0 
  -4  -3   1   48.39    0.54   0 
  -3  -5   0  427.20    2.25   0 
  -2  -6  -1   22.94    1.26   0 
  -2   1  -1 1015.03    2.26   0 
  -2   3  -5    9.21    0.87   0 
  -1   1  -1  133.23    0.80   0 
  -1   4  -8   65.22    1.34   0 
   0   3  -5  189.87    1.46   0 
   1  -7  -3   41.73    1.90   0 
   1   2  -3  787.42    1.93   0 
   1   5 -14   49.16    1.74   0 
   2  -6  -2   41.97    1.49   0 
   2   4  -9    5.51    0.86   0 
   3  -7  -4    9.58    1.85   0 
   4  -6  -3   94.67    2.26   0 
   4  -5  -2  279.29    2.60   0 
   5  -4  -2    7.57    0.97   0 
   6  -6  -5    9.92    1.56   0 
   7  -6  -6   19.32    2.00   0 
   8  -5  -6   16.03    1.59   0 
   8  -4  -5   -0.63    1.39   0 
   8  -1  -5   89.13    1.25   0 
   9  -3  -6  153.57    2.25   0 
   9  -2  -6   31.82    1.11   0 
  10  -4  -8   15.50    1.85   0 
  11  -1 -10  207.93    2.15   0 
 -10  -1  -5    0.81    0.97   0 
 -10   0  -6    2.52    1.05   0 
 -10   1  -8    5.02    1.23   0 
  -9   1  -6   14.94    1.03   0 
  -8   2  -7   23.75    1.24   0 
  -8   3 -11   16.38    1.65   0 
  -7   0  -2    2.13    0.61   0 
  -7   3  -9  196.03    2.48   0 
  -6   4 -13   18.50    2.03   0 
  -5   1  -2  535.47    2.25   0 
  -5   2  -4   93.04    1.36   0 
  -5   4 -11   39.44    1.61   0 
  -4   3  -6  964.94    3.96   0 
  -4   4 -10   10.05    1.39   0 
  -3  -6  -1   56.58    1.32   0 
  -3   0   0  178.55    0.81   0 
  -3   2  -3   96.08    1.09   0 
  -3   4  -9  195.31    2.19   0 
  -1   3  -5   57.07    0.95   0 
  -1   5 -14   95.33    2.17   0 
   0  -6  -1  427.07    3.06   0 
   0   5 -14   35.19    1.59   0 
   3  -6  -2   -1.39    1.42   0 
   3  -3   0    2.85    0.66   0 
   3  -2   0  437.85    1.96   0 
   4  -1  -1   37.12    0.66   0 
   4   4 -11   10.88    0.88   0 
   9  -5  -7   40.60    2.15   0 
   9  -4  -6  123.21    2.41   0 
  11  -3  -9   -2.46    1.63   0 
  11  -2  -9    0.58    1.26   0 
 -10   1  -9    0.38    1.42   0 
  -9  -3  -3    7.18    0.60   0 
  -9   2 -10   20.59    1.75   0 
  -8   3 -12    0.46    1.62   0 
  -7  -6  -3    8.31    0.73   0 
  -7   2  -6    0.98    0.95   0 
  -6   2  -5  337.38    2.43   0 
  -6   3  -8  129.20    1.93   0 
  -5   4 -12   28.50    1.84   0 
  -4  -6  -1   13.50    1.02   0 
  -3  -4   1    1.54    0.60   0 
  -2   2  -3  163.52    1.31   0 
  -2   4  -9   24.38    1.19   0 
  -1   4  -9    5.99    1.16   0 
  -1   5 -15   28.45    1.77   0 
   0   2  -3  385.60    1.56   0 
   0   4  -9  346.79    2.52   0 
   0   5 -15   -0.96    1.34   0 
   1  -6  -1    0.13    1.26   0 
   1  -3   1  100.85    1.09   0 
   1   4  -9   91.34    1.37   0 
   1   5 -15    5.68    1.27   0 
   2  -7  -3  193.20    2.71   0 
   3  -4   0   56.09    1.32   0 
   5  -5  -2   93.71    1.97   0 
   5  -3  -1   25.10    1.10   0 
   6  -6  -4   99.72    2.37   0 
   6  -5  -3   16.80    1.29   0 
   6  -3  -2   97.02    1.45   0 
   6  -2  -2  218.14    1.73   0 
   7  -5  -4   38.95    1.65   0 
   7  -3  -3    0.84    0.96   0 
   7  -2  -3   63.94    1.18   0 
   7   3 -11   21.45    0.51   0 
   8  -3  -4  262.99    2.52   0 
   8  -2  -4    8.15    1.03   0 
   9  -1  -6   -0.48    0.85   0 
  10  -3  -7   40.83    1.50   0 
  10  -2  -7   38.06    1.44   0 
  -9   1  -7   13.86    1.28   0 
  -8   2  -8   -0.59    1.08   0 
  -7   1  -4    1.91    0.76   0 
  -7   3 -10    3.91    1.30   0 
  -6  -6  -2   46.76    1.03   0 
  -6   1  -3   69.77    1.06   0 
  -5   4 -13   82.49    2.37   0 
  -4   4 -11    6.95    1.23   0 
  -3   4 -10    8.26    1.13   0 
  -1  -7  -2   26.51    1.53   0 
  -1   2  -3  881.81    2.49   0 
   1  -4   1  161.38    1.60   0 
   2  -6  -1   22.58    1.58   0 
   2  -5   0   47.68    1.46   0 
   3  -7  -3   11.08    1.89   0 
   4  -6  -2   77.08    2.05   0 
   4  -5  -1   12.94    1.36   0 
   5  -6  -3   30.12    1.65   0 
   5  -2  -1   79.96    1.09   0 
   6  -4  -2   24.13    1.22   0 
   7  -6  -5   11.91    1.61   0 
   7  -4  -3  285.01    2.62   0 
   8  -5  -5   49.16    1.77   0 
   8  -4  -4    8.82    1.48   0 
   8   3 -13   21.98    0.56   0 
   9  -5  -6   -1.32    1.83   0 
   9  -3  -5  203.86    2.44   0 
  10  -4  -7   -2.66    1.44   0 
  10   1 -10   36.44    0.80   0 
  11  -1  -9    4.35    1.21   0 
 -11  -1  -8    1.11    1.18   0 
 -10  -2  -5   14.22    0.97   0 
 -10   1 -10    1.37    1.54   0 
  -9  -1  -4   59.38    1.19   0 
  -9   2 -11   10.80    1.55   0 
  -8  -2  -2   41.21    0.79   0 
  -7  -2  -1  119.63    0.86   0 
  -7   2  -7    3.87    1.19   0 
  -7   3 -11   57.61    1.76   0 
  -6  -4   0  120.77    0.65   0 
  -6   3  -9   44.29    1.46   0 
  -5   3  -8  257.08    2.51   0 
  -5   4 -14   63.53    2.33   0 
  -4  -4   1   21.10    0.63   0 
  -4   1  -2   18.49    0.70   0 
  -3  -7  -2   93.23    1.78   0 
  -2   0   0 3841.72    2.89   0 
  -2   3  -6  237.72    1.85   0 
  -2   4 -10  260.15    2.44   0 
  -1   4 -10  186.52    2.13   0 
   1  -7  -2   36.83    1.64   0 
   1   3  -6  119.34    1.18   0 
   2  -3   1  878.49    3.02   0 
   3   4 -11    3.39    0.95   0 
   5  -4  -1  101.57    1.60   0 
   7   0  -4  148.76    1.17   0 
   9  -4  -5    1.59    1.61   0 
   9  -2  -5   -0.11    0.89   0 
  10  -1  -7    3.02    0.92   0 
  11  -3  -8   28.05    1.74   0 
  11  -2  -8  101.90    1.88   0 
  11   0 -10   79.69    1.36   0 
  12  -1 -11   -0.21    1.19   0 
 -10  -3  -5   12.20    0.83   0 
 -10  -1  -6  161.37    1.83   0 
 -10   0  -8   40.33    1.44   0 
  -9   1  -8   15.68    1.39   0 
  -8   0  -4  161.30    1.60   0 
  -8   1  -6   -1.05    1.02   0 
  -8   2  -9   54.11    1.59   0 
  -7   3 -12   25.65    1.61   0 
  -6   2  -6  112.67    1.58   0 
  -6   3 -10  105.03    2.07   0 
  -5  -6  -1    8.65    0.91   0 
  -5  -5   0  179.58    1.31   0 
  -5   2  -5   -0.03    0.77   0 
  -4   4 -13   15.79    1.75   0 
  -2  -5   1   44.90    1.04   0 
  -1  -1   1 1200.22    1.36   0 
  -1   3  -6   16.22    0.74   0 
   0  -6   0    5.93    1.18   0 
   0  -5   1   16.08    1.07   0 
   0   3  -6    0.40    0.56   0 
   0   4 -10    8.51    0.92   0 
   2  -7  -2   42.37    1.76   0 
   2  -4   1   24.68    1.06   0 
   2  -2   1  286.57    1.56   0 
   4  -7  -3   13.65    1.69   0 
   4  -2   0  673.32    2.57   0 
   4   4 -12   36.66    1.05   0 
   6  -6  -3   63.15    2.13   0 
   6  -5  -2   86.24    1.95   0 
   6  -1  -2 1091.41    3.14   0 
   7  -6  -4    9.86    1.82   0 
   7  -5  -3    7.43    1.40   0 
   7  -1  -3   20.92    0.72   0 
   8  -5  -4   45.28    1.99   0 
   8  -1  -4    5.49    0.81   0 
  10  -3  -6    0.66    1.09   0 
  10  -2  -6   -0.98    1.08   0 
  10   0  -8   23.03    0.90   0 
  -9   0  -6   19.45    1.08   0 
  -8  -3  -2   10.44    0.50   0 
  -8  -1  -3    0.28    0.71   0 
  -7   1  -5   37.46    1.19   0 
  -7   2  -8    7.41    1.30   0 
  -7   3 -13   -0.18    1.41   0 
  -6   0  -2  281.16    1.58   0 
  -5   1  -3   22.81    0.80   0 
  -5   3  -9  298.29    2.69   0 
  -4   3  -8  252.31    2.34   0 
  -4   4 -14   25.94    1.87   0 
  -3  -6   0  203.82    1.97   0 
  -3   2  -4  129.82    1.26   0 
  -3   3  -7    5.40    0.86   0 
  -3   4 -12    0.12    1.14   0 
  -2   4 -11  105.54    1.84   0 
  -1  -7  -1    7.33    1.33   0 
  -1   4 -11   -1.44    1.18   0 
   0  -7  -1   21.19    1.52   0 
   1  -6   0  201.65    2.24   0 
   1  -5   1  142.36    1.83   0 
   2   4 -11    4.27    0.94   0 
   4   2  -5    1.25    0.27   0 
   5  -5  -1   99.02    1.83   0 
   5  -1  -1   36.26    0.76   0 
   5   0  -2  277.00    1.25   0 
   6  -3  -1  228.96    2.12   0 
   6   3 -10  279.77    1.31   0 
   7  -4  -2   57.02    1.63   0 
   7  -3  -2   87.36    1.49   0 
   8  -3  -3  274.53    2.45   0 
   9  -5  -5    9.03    1.88   0 
   9   1  -8   34.25    0.66   0 
  10  -4  -6  145.01    2.46   0 
 -10  -1  -7  271.82    2.42   0 
  -9   1  -9   50.92    1.55   0 
  -8   1  -7   47.11    1.41   0 
  -8   2 -11   20.87    1.80   0 
  -6  -1  -1  103.63    0.86   0 
  -6   1  -4   76.17    1.14   0 
  -6   3 -11   13.73    1.33   0 
  -3   1  -2    4.04    0.56   0 
  -3   4 -13   31.10    1.53   0 
  -2   3  -7   23.74    1.03   0 
   0  -1   1  633.74    1.31   0 
   0   4 -11  107.92    1.64   0 
   2  -6   0  160.04    2.34   0 
   3  -4   1  300.79    2.31   0 
   3   4 -12   78.30    1.40   0 
   4  -6  -1    1.76    1.28   0 
   4  -5   0  257.94    2.56   0 
   4   4 -13   16.69    1.06   0 
   5   4 -14    2.07    0.88   0 
   6  -4  -1  451.88    3.07   0 
   6  -2  -1   73.97    1.24   0 
   7  -2  -2  114.15    1.42   0 
   8  -4  -3   51.65    1.56   0 
   8  -2  -3  250.62    2.13   0 
   9  -4  -4    0.57    1.57   0 
   9  -3  -4  156.35    2.07   0 
   9   0  -6  867.14    2.88   0 
  11  -3  -7   13.06    1.59   0 
  11  -1  -8   13.26    1.16   0 
  12  -1 -10   23.95    1.45   0 
 -10  -2  -6    2.27    1.02   0 
  -9   1 -10    4.16    1.48   0 
  -8   2 -12  108.38    2.49   0 
  -7  -3  -1  272.24    0.92   0 
  -7   2  -9   12.04    1.21   0 
  -6   2  -7    6.23    0.92   0 
  -6   3 -12   18.15    1.49   0 
  -5   2  -6    1.48    0.77   0 
  -4  -6   0   27.29    1.06   0 
  -4   2  -5    1.52    0.67   0 
  -4   3  -9   -0.61    1.10   0 
  -3  -7  -1    1.69    1.16   0 
  -3   3  -8    2.59    1.03   0 
  -3   4 -14    0.52    1.33   0 
  -2   2  -4  365.16    1.83   0 
  -2   4 -13   21.52    1.60   0 
  -1  -3   2  754.70    2.31   0 
  -1   3  -7   39.03    1.08   0 
  -1   4 -12    4.26    1.27   0 
   0  -4   2    4.02    0.80   0 
   2  -7  -1   57.04    1.86   0 
   2   3  -7  154.21    1.26   0 
   3  -6   0  202.88    2.62   0 
   3  -2   1  114.03    1.17   0 
   4  -7  -2    1.98    1.52   0 
   5  -4   0  147.13    1.84   0 
   6  -5  -1   16.37    1.53   0 
   7  -6  -3    6.14    1.54   0 
   7  -5  -2   33.40    1.53   0 
   8  -5  -3   36.66    1.92   0 
   9  -2  -4   55.70    1.40   0 
  10  -4  -5   71.72    2.21   0 
  10  -3  -5   13.63    1.41   0 
  10  -1  -6    8.54    1.09   0 
  11  -2  -7   17.28    1.31   0 
 -10   0 -10   -0.44    1.15   0 
  -9   1 -11    7.47    1.52   0 
  -8   1  -8   42.45    1.52   0 
  -8   2 -13    8.53    1.81   0 
  -7   1  -6  147.90    1.80   0 
  -6   3 -13    0.91    1.33   0 
  -5   3 -11   16.70    1.28   0 
  -4  -5   1    7.82    0.79   0 
  -3   4 -16   11.24    1.87   0 
  -3   4 -15    6.37    1.47   0 
  -2  -3   2  102.44    0.86   0 
  -2   4 -14   18.92    1.73   0 
  -1  -6   1    2.97    1.08   0 
  -1   2  -4   34.65    0.79   0 
  -1   4 -13   -0.78    1.33   0 
   0  -6   1  425.45    3.00   0 
   0   3  -7   82.79    1.17   0 
   1  -4   2   46.74    1.14   0 
   1  -3   2  907.78    2.94   0 
   1   3  -7   31.31    0.85   0 
   3  -7  -1  137.57    2.63   0 
   3  -5   1   11.51    1.33   0 
   3   4 -13    1.92    0.98   0 
   4  -3   1    4.88    0.93   0 
   4   4 -14   49.05    1.41   0 
   5  -2   0   81.05    1.10   0 
   9  -5  -4   50.11    2.00   0 
  10  -2  -5    1.71    1.07   0 
 -10  -3  -6    0.09    0.93   0 
  -9  -4  -4  245.03    1.31   0 
  -7   0  -4   23.18    0.87   0 
  -7   2 -10    3.60    1.14   0 
  -6   1  -5  174.94    1.69   0 
  -6   2  -8    1.86    0.92   0 
  -4   1  -3  110.02    1.13   0 
  -3   3  -9    0.50    1.05   0 
  -2  -6   1   23.65    1.18   0 
  -2   1  -2  191.55    1.12   0 
  -2   4 -15  158.25    2.56   0 
  -1  -7   0    9.39    1.41   0 
  -1   4 -14    2.06    1.38   0 
   0   2  -4  198.68    1.23   0 
   0   4 -13    6.87    1.26   0 
   1  -7   0    6.63    1.54   0 
   1  -6   1    5.99    1.28   0 
   1   2  -4  233.02    1.16   0 
   2   4 -13   99.56    1.70   0 
   4  -7  -1    3.23    1.82   0 
   4  -6   0   26.33    1.45   0 
   4  -4   1  192.26    1.95   0 
   4  -1   0  157.68    1.13   0 
   5   4 -16    1.62    1.17   0 
   7  -4  -1    2.16    1.10   0 
   7  -3  -1   79.17    1.46   0 
   7   3 -12   15.28    0.62   0 
   8  -4  -2   29.54    1.43   0 
   8  -3  -2   57.76    1.42   0 
   9  -4  -3    1.91    1.60   0 
   9  -3  -3  236.84    2.56   0 
  11  -3  -6   23.73    1.44   0 
  12  -2  -8    0.28    1.29   0 
  -9  -1  -6   15.60    0.99   0 
  -9   0  -8   -0.30    0.87   0 
  -8  -1  -4   10.51    0.72   0 
  -8   0  -6   88.04    1.40   0 
  -8   1  -9    1.50    1.26   0 
  -7   2 -11   94.77    1.88   0 
  -6  -6  -1    7.10    0.76   0 
  -6   2  -9   78.18    1.67   0 
  -5  -4   1  106.85    0.77   0 
  -5   0  -2    0.90    0.43   0 
  -5   1  -4   58.68    0.95   0 
  -5   2  -7  129.15    1.62   0 
  -5   3 -13    3.58    1.47   0 
  -4   2  -6   99.30    1.32   0 
  -3  -4   2    5.65    0.62   0 
  -2  -7   0  169.78    2.23   0 
  -2   4 -16    4.40    1.41   0 
  -1  -5   2  119.06    1.55   0 
  -1   3  -8   38.43    1.07   0 
  -1   4 -15    2.17    1.58   0 
   0  -5   2    2.07    0.83   0 
   0  -2   2   54.94    0.71   0 
   0   4 -14    1.38    1.30   0 
   1  -5   2   33.50    1.28   0 
   2  -7   0  173.90    2.72   0 
   2  -6   1   22.76    1.36   0 
   2  -4   2    6.12    0.81   0 
   2  -3   2  744.93    2.83   0 
   2   1  -2 8987.09    2.78   0 
   3   4 -14   -0.90    1.03   0 
   4   4 -15    8.56    1.12   0 
   6  -3   0    2.76    0.89   0 
   7  -6  -2   14.25    1.66   0 
   7  -5  -1   56.72    1.92   0 
   7   1  -5   55.04    0.58   0 
   8  -5  -2   -0.16    1.62   0 
   8  -1  -3    1.12    0.77   0 
   9  -5  -3   -2.44    1.76   0 
  10  -4  -4   28.60    1.86   0 
  10  -3  -4   99.04    2.04   0 
  10   1  -9   18.53    0.66   0 
  11  -2  -6   35.94    1.48   0 
  11  -1  -7   55.34    1.33   0 
  11   1 -11  157.50    1.24   0 
  12  -1  -9   15.13    1.18   0 
  -8  -2  -3 1057.74    2.92   0 
  -7   1  -7    5.22    0.92   0 
  -7   2 -13   23.42    1.78   0 
  -7   2 -12   85.98    1.96   0 
  -5  -6   0    6.51    0.86   0 
  -5   3 -15   -0.85    1.62   0 
  -5   3 -14   -0.88    1.31   0 
  -4   3 -11   11.35    1.14   0 
  -3  -6   1  194.86    1.86   0 
  -3  -3   2  475.98    1.44   0 
  -2  -5   2   26.90    0.97   0 
  -2   3  -9   77.22    1.46   0 
  -1  -2   2   14.89    0.44   0 
  -1   4 -17    1.90    1.73   0 
  -1   4 -16    1.95    1.34   0 
   0   3  -8  167.93    1.62   0 
   0   4 -15   53.37    1.87   0 
   1  -2   2 1079.75    2.67   0 
   1   4 -14   35.49    1.31   0 
   2  -5   2  119.21    1.84   0 
   2  -1   1  986.94    2.23   0 
   2   3  -8   93.32    1.11   0 
   2   4 -14   61.82    1.58   0 
   3  -7   0   33.00    2.02   0 
   3  -4   2   99.17    1.56   0 
   3   4 -15    6.95    1.18   0 
   4  -2   1  192.59    1.47   0 
   4   4 -16    0.73    1.26   0 
   5  -6   0    4.80    1.43   0 
   5  -4   1    6.95    1.00   0 
   6  -1  -1    1.03    0.54   0 
   6   1  -4  270.06    0.93   0 
   7  -2  -1  174.57    1.70   0 
   8  -2  -2  306.49    2.24   0 
   9  -2  -3    2.87    1.02   0 
 -10  -2  -8   81.19    1.65   0 
 -10  -1 -10    2.66    1.31   0 
  -9  -2  -5   58.91    1.15   0 
  -7   2 -14   25.99    1.92   0 
  -6   1  -6   30.01    1.09   0 
  -6   2 -10   16.45    1.15   0 
  -5   2  -8  194.01    1.98   0 
  -2   2  -5  189.41    1.43   0 
  -1   1  -2 1133.29    2.19   0 
   0   4 -17   23.03    1.84   0 
   0   4 -16   -1.18    1.22   0 
   1   3  -8   58.34    0.96   0 
   1   4 -16   14.18    1.49   0 
   1   4 -15    7.99    1.18   0 
   3   4 -16    9.58    1.29   0 
   4  -7   0  202.07    3.11   0 
   4  -6   1   13.01    1.59   0 
   4   4 -17   -1.89    1.27   0 
   5  -5   1   46.43    1.50   0 
   6  -2   0  216.64    1.75   0 
   7  -6  -1   -0.20    1.69   0 
   8  -4  -1    8.84    1.48   0 
   8   0  -4  731.50    2.48   0 
   9  -4  -2   59.43    1.95   0 
  10  -2  -4   14.08    1.20   0 
  10  -1  -5    7.03    0.94   0 
  11  -3  -5   -1.34    1.25   0 
  12  -2  -7   -2.06    1.41   0 
  -9  -1  -7   10.16    1.03   0 
  -9   0 -10   46.50    1.44   0 
  -7  -1  -3  104.70    1.08   0 
  -7   1  -8   22.21    1.08   0 
  -6   2 -11    1.07    1.27   0 
  -4   2  -7    9.10    0.82   0 
  -4   3 -13    3.58    1.15   0 
  -3   1  -3    2.06    0.59   0 
  -3   2  -6   82.14    1.16   0 
  -3   3 -11    0.15    0.96   0 
  -1  -6   2    9.84    1.18   0 
  -1   3  -9   16.96    0.89   0 
   0  -7   1   17.01    1.53   0 
   0  -6   2    6.78    1.16   0 
   1  -7   1    7.40    1.53   0 
   1  -6   2   23.05    1.43   0 
   1   4 -17    2.33    1.50   0 
   2  -7   1   -0.56    1.60   0 
   2   4 -17   16.13    1.55   0 
   5  -1   0 1116.46    3.06   0 
   6  -6   0   27.67    1.64   0 
   6   0  -2  204.91    1.22   0 
   7  -5   0   -1.09    1.50   0 
   7  -4   0   61.46    1.56   0 
   7  -3   0    0.87    1.07   0 
   8  -5  -1   58.65    2.04   0 
   8  -3  -1    4.65    1.00   0 
   9  -5  -2    5.41    1.89   0 
   9  -3  -2   20.74    1.23   0 
  10  -4  -3   10.41    1.71   0 
  11   0  -8   49.63    1.10   0 
  12  -1  -8    2.42    1.18   0 
  12   0 -10   14.27    1.04   0 
 -10  -2  -9    4.16    1.24   0 
  -8  -1  -5  101.04    1.29   0 
  -8   1 -13    2.60    1.60   0 
  -7   1  -9    0.63    1.18   0 
  -6   2 -12   25.14    1.33   0 
  -5   1  -5  161.32    1.47   0 
  -5   2  -9   55.27    1.33   0 
  -4  -6   1    2.41    0.88   0 
  -4   1  -4   34.38    0.83   0 
  -4   3 -17   47.77    2.21   0 
  -4   3 -16    4.00    1.67   0 
  -3   3 -12    2.81    1.05   0 
  -2  -7   1   54.79    1.66   0 
  -2  -6   2   43.79    1.30   0 
  -2  -2   2   82.60    0.58   0 
  -1   2  -5  839.31    2.65   0 
   0   1  -2  512.70    1.30   0 
   0   3  -9  115.00    1.49   0 
   2  -6   2  745.72    4.18   0 
   3  -7   1    4.05    1.72   0 
   3  -1   1 1626.51    3.18   0 
   3   3  -9  237.93    1.59   0 
   4  -3   2  464.34    2.56   0 
   5  -2   1    7.50    0.70   0 
   6  -5   1    6.21    1.48   0 
   6  -4   1  172.28    2.08   0 
   6  -3   1   44.07    1.34   0 
  10  -3  -3   17.11    1.31   0 
  11  -4  -4    4.70    1.86   0 
  11  -2  -5   11.38    1.31   0 
  11  -1  -6   22.79    1.20   0 
  -9  -1  -8   20.52    1.15   0 
  -9   0 -12   98.03    2.05   0 
  -8   0  -8  678.91    3.56   0 
  -8   1 -14   80.43    2.18   0 
  -6   0  -4  111.15    1.19   0 
  -6   1  -7   23.32    1.01   0 
  -6   2 -14    2.12    1.51   0 
  -6   2 -13   58.29    1.78   0 
  -5   2 -10  389.96    2.93   0 
  -2   3 -11    7.78    0.95   0 
  -1  -5   3  214.09    1.93   0 
  -1   3 -10   75.76    1.36   0 
   0  -5   3  354.67    2.52   0 
   1  -5   3   91.88    1.53   0 
   1  -3   3   92.55    1.16   0 
   2  -4   3   85.16    1.34   0 
   2   3  -9  321.28    1.96   0 
   3  -2   2    2.38    0.58   0 
   4  -7   1    3.80    1.85   0 
   5  -4   2  281.57    2.53   0 
   7  -6   0    7.10    1.84   0 
   8  -2  -1   53.43    1.33   0 
   8  -1  -2  161.90    1.57   0 
   9  -2  -2    3.56    1.05   0 
  11  -3  -4   24.04    1.65   0 
  -7   1 -10   24.72    1.23   0 
  -6   2 -15   -0.18    1.39   0 
  -2   2  -6   24.73    0.77   0 
  -2   3 -12    4.09    0.95   0 
   0   2  -5 1797.92    3.56   0 
   2  -3   3  501.05    2.40   0 
   3  -4   3  163.72    1.80   0 
   5  -5   2    6.75    1.19   0 
   8  -4   0   -2.80    1.13   0 
   9  -4  -1    1.43    1.32   0 
;
_shelx_hkl_checksum              32184
